# Supplementary material for: Insulin Resistance Promotes the Formation of Aortic Dissection by Inducing the Phenotypic Switch of Vascular Smooth Muscle Cells
Source: Front Cardiovasc Med. 2022 Feb 3;8:732122. doi: 10.3389/fcvm.2021.732122 (PMC8850393; doi:10.3389/fcvm.2021.732122)
Supplement: Supplementary file 1 [file Table_1.XLSX]

## Sheet: figure1ABC
病案号	性别	年龄	入院血压	高血压病史,口服药物	空腹血糖	糖化血红蛋白	糖尿病史及口服药物	吸烟	饮酒	入院症状	主要诊断	治疗方式	预后
1021147	男	59岁	126/75	5年,180/100,未规律治疗及监测	5.63	6.5	无	20支/天*30年	机会	突发胸背部疼痛伴咳嗽咳痰2天	1、主动脉夹层Debakey1型;2、高血压病	主动脉腔内修复+无名动脉及左颈总动脉开窗术	治愈
1043446	女	43岁	181/104	有,未监测及治疗,	7.03	6.3	无	10年,量不详	100-150g/天*30年	突发胸背部疼痛20小时	主动脉夹层Debakey 1型;高血压病	主动脉腔内隔绝术	治愈
773467	女	51岁	152/86	无i	6.28	6.1	2型9年,规律服药,未监测	10支/天	100g/天	突发胸部闷痛15小时	1、腹主动脉夹层;2、胸主动脉夹层Debakey 1型术后;3、高血压病;4、2型糖尿病	主动脉腔内隔绝术	治愈
1031890	女	65岁	103/67	无	7.16	6.1	无	10支/天*10年	100g/天*40年	突发胸背部痛伴咳嗽咳痰1天	1、主动脉夹层Debakey 1型;2、高血压病	主动脉夹层腔内修复术+三分支原位开窗术	治愈
991083	女	69岁	149/56	无	6.89	5.9	无	10支/天*10年	100g/天*40年	突发胸背痛2天	主动脉夹层Debakey 1型;高血压病	主动脉夹层腔内修复术	治愈
1003446	女	58岁	125/79	无	7.18	5.9	无	10支/天*20年	100g/天白酒*20年	突发胸背痛14小时	1、主动脉夹层Debakey1型;2、高血压病	主动脉夹层腔内修复术	治愈
987635	女	51岁	170/92	无	11.32	5.9	无	10支/天*20年	100g/天米酒*20年	突发胸背痛10小时	1、急性主动脉夹层Debakey 1型;2、高血压病	主动脉夹层腔内修复术	治愈
1042537	女	61岁	145/75	无	9.81	5.9	无	10支/天*20年	100g/天自酿米酒	胸背部疼痛伴咳嗽咳痰2天	1、主动脉夹层Debakey1型;2、高血压病	主动脉夹层腔内修复术	治愈
722195	女	50岁	152/74	无		5.9	无	10支/天*20年	10年,量不详	突发胸痛4小时余	1、主动脉夹层Debakey 1型;2、高血压病	主动脉夹层腔内修复术	治愈
1025530	女	47岁	147/72	无	4.42	5.8	无	10支/天*20年	150g/天*20年	突发胸背部疼痛10小时	1、主动脉夹层Debakey 1型	主动脉夹层腔内修复术	治愈
1027415	女	67岁	150/62	无	9.98	5.8	无	10支/天*20年	150g/天*30年	突发胸背痛20小时	1、主动脉夹层Debakey1型;2、高血压病	主动脉夹层腔内修复+三分支原位开窗+支架植入术	自动出院
1089197	女	67岁	210/112	无		5.6	无	10支/天*20年	1支红酒/天*20年	反复胸背部疼痛5小时	1、主动脉夹层Debakey1型;2、高血压病	主动脉夹层腔内隔绝术	治愈
973831	女	42岁	95/60	无	7.57	5.6	无	10支/天*20年	1支啤酒/天*10年	突发上腹部疼痛6小时	1、主动脉夹层Debakey 1型;2、高血压病	主动脉夹层腔内隔绝术	治愈
961013	女	41岁	139/49	无	6.48	5.4	无	10支/天*20年	200g/天*40年	反复腰背痛1天	1、主动脉夹层Debakey1型;	主动脉夹层部分主动脉弓置换术	治愈
968439	女	64岁	147/101	无	8.9	5.3	无	10支/天*30年	20年,量不详	突发胸背部剧痛4小时	1、主动脉夹层Debakey 1型;2、高血压病	主动脉弓部及降部支架植入术	自动出院
1103564	女	76岁	221/99	无		5.3	无	10支/天*30年	2-3次/周	突发胸痛3小时余	1、急性主动脉夹层Debakey 1型;2、高血压病	主动脉根部成型+升主动脉及全弓置换+象鼻支架植入术	自动出院
1042763	女	71岁	175/101	无	7.85	5.2	无	10支/天*30年	2-3次/周	突发胸背痛2天	1、主动脉夹层Debakey1型;2、高血压病	主动脉根部成型+升主动脉及全弓置换+象鼻支架植入术	好转
1109129	女	50岁	169/110	无		5.2	无	10支/天*30年	2-3次/周	突发大汗,乏力,胸闷8小时	1、主动脉夹层Debakey 1型;2、高血压病	主动脉窦成型+升主动脉及半弓人工血管置换+三分支支架植入术+CABG
1039872	女	64岁	110/59	无	6.45	5.1	无	10支/天*30年	2-3次/周	突发胸背部疼痛6小时	主动脉夹层Debakey 1型	主动脉窦成型+升主动脉及半弓人工血管置换+三分支支架植入术	治愈
1008949	女	51岁	202/105	无	6.87	5	无	10支/天*30年	2-3天/次	突发胸背痛20小时	1、主动脉夹层Debakey1型	主动脉窦成形+主动脉弓部瘤切除人工血管置换术	自动出院
1114252	女	60岁	96/67	无		12	无	10支/天*50年	250g/天*20年	突发胸背部剧烈疼痛7小时	1、主动脉夹层 Debakey 1型;2、高血压病	主动脉窦部形成+升主动脉及全弓置换+降主动脉支架植入术	治愈
993859	女	45岁	158/62	无	9.76	10.5	无	15支/天*10年	250g/天米酒*10年	突发胸背部疼痛16小时	1、主动脉夹层Debakey 1型;2、高血压病	主动脉窦部形成+升主动脉及半弓置换+三分支支架植入术	自动出院
1140742	女	31岁	134/90	无		10	无	15支/天*10年	250ml白酒(茅台)/天*40年	胸背痛5小时	1、主动脉夹层 Debakey 1型；2、bentall术后；3、高血压病	主动脉窦部形成+升主动脉及半弓置换+三分支支架植入术
1062010	女	40岁	136/75	无	11.93	9.9	无	15支/天*10年	2瓶啤酒/天*20年	突发胸背部疼痛伴咳嗽咳痰10小时	1、主动脉夹层Debakey 1型;2、高血压病	主动脉窦部形成+升主动脉及半弓人工血管置换+三分支支架植入术	好转
981617	女	42岁	157/93	无	11.45	9.8	2型10年,未规律服药及监测	15支/天*10年	300g/天白酒*20年	活动后胸闷、气促20余天	1、主动脉夹层Debakey 1型;2、高血压病	主动脉窦部形成+升主动脉及半弓人工血管置换+三分支支架植入术	治愈
1122340	女	43岁	186/100	无		9.8	无	15支/天*20年	350g/天*40年	突发胸背部疼痛12小时	1、主动脉夹层Debakey 1型;	主动脉窦部形成+升主动脉及半弓人工血管置换+三分支支架植入术	治愈
1060382	女	51岁	140/90	无	11.26	9.5	6年,口服药物控制可	15支/天*20年	400g/天	体检发现主动脉夹层伴咳嗽咳痰6小时	1、主动脉夹层Debakey 1型;2、高血压病;3、2型糖尿病	主动脉窦部形成+升主动脉及半弓人工血管置换+三分支支架植入术	治愈
1092955	女	64岁	141/72	无		8.9	无	15支/天*20年	400g/天*30年	突发胸背痛12小时	1、主动脉夹层Debakey 1型;2、高血压病	主动脉窦部成型+升主及半弓人工血管置换+三分支支架植入术	治愈
1095098	女	61岁	123/68	无		8.3	无	15支/天*20年	40年,量不详	突发胸背痛8小时	主动脉夹层Stanford A型	主动脉窦部成型+升主及半弓人工血管置换+三分支支架植入术	死亡
1090909	女	34岁	131/81	无	15.8	8.2	无	15支/天*30年	40年,量不详	反复胸背部疼痛1天	1、主动脉夹层Debakey 1型	主动脉窦部成型+升主及半弓人工血管置换+三分支支架植入术	自动出院
1037417	女	56岁	182/78	无	8.6	8.1	无	15支/天*40年	4-5次/周	突发胸背痛14小时	1、主动脉夹层Debakey 1型;2、高血压病	主动脉窦部成型+升主及半弓人工血管置换+三分支支架植入术	自动出院
1073104	女	52岁	145/88	无	7.47	8.1	无	15支/天*40年	500g/天	胸闷痛2天	1、主动脉夹层 Debakey 1型;2、高血压病	主动脉窦部成型+升主及半弓人工血管置换+三分支支架植入术	治愈
1073742	女	60岁	94/52	无	16.31	8	无	20年	500g/天	突发胸背痛13小时	1、主动脉夹层 Debakey 1型;2、高血压病	主动脉窦部成型+升主动脉人造血管替换+三分支支架植入术	治愈
990430	女	48岁	160/67	无	8.52	7.6	无	20年，戒烟5年	500g/天*3年	突发胸背痛1天	1、主动脉夹层Debakey 1型;2、高血压病;3、2型糖尿病	主动脉窦部成型+升主动脉人造血管替换+三分支支架植入术	治愈
1004483	女	72岁	121/62	无	8.96	7.4	无	20年/天*50年	500g/天*40年	突发胸痛1天余	1主动脉夹层Debakey 1型;2、高血压病	主动脉窦部成型+升主动脉人造血管替换+三分支支架植入术	自动出院
1139351	女	70岁	111/56	无		7.4	无	20支/天*10年	500ml/天*20年,戒酒6年	突发胸背痛，伴左侧肢体无力4小时	1、主动脉夹层Debakey 1型;2、高血压病；3、2型糖尿病	主动脉窦部成型+升主动脉人工血管置换术	治愈
1002254	女	67岁	132/64	无	11.65	7.2	无	20支/天*10年	50g/天自酿米酒	突发胸闷半右侧肢体乏力28小时	1、主动脉夹层Debakey1型;2、高血压病	主动脉窦部成型+升主动脉人工血管置换术	自动出院
1009603	女	32岁	189/90	无	8.86	7.1	无	20支/天*10年	60g/天*20年	突发腹痛,半恶心、呕吐3天	1、主动脉夹层Debakey1型	主动脉窦部成型+升主动脉及全弓置换+象鼻支架植入术	治愈
1021690	女	52岁	160/85	无	11.02	7.1	无	20支/天*10年	8年,量不详	突发胸背痛10小时	1、主动脉夹层Debakey 1型;2、高血压病	主动脉窦部成型+升主动脉及全弓置换+三分支支架植入术	治愈
1081975	女	74岁	84/53	无	6.63	7.1	无	20支/天*10年	大量饮酒*30年	突发胸背痛伴咳嗽12小时	1主动脉夹层 Debakey 1型	主动脉窦部成型+升主动脉及全弓置换+三分支支架植入术	自行出院
1109075	女	76岁	116/68	无		7.1	无	20支/天*10年	机会	突发胸背痛6小时	1、主动脉夹层Debakey 1型;2、高血压病 ;3、冠心病	主动脉窦部成型+升主动脉及全弓置换+三分支支架植入术	自动出院
989910	女	55岁	120/70	无	7.8	7	无	20支/天*10年	机会	突发胸背部疼痛伴双下肢无力7天	1、主动脉夹层Debakey1型;2、高血压病	主动脉窦部成型+升主动脉及全弓人工血管置换+远端象鼻支架植入术	治愈
991584	女	66岁	125/66	无	7.59	7	无	20支/天*10年	机会	反复胸背部疼痛4月,再发加重9小时	1、主动脉夹层Debakey2型;2、高血压病	主动脉窦部成型+升主动脉及弓部人工血管置换术+远端支架植入术	治愈
969970	女	57岁	122/64	无	7.79	6.9	无	20支/天*10年	机会	突发胸背部闷痛1天	1、主动脉夹层Debakey 1型	主动脉窦部成型+升主动脉及弓部人工血管置换术+CABG	治愈
1042761	女	79岁	117/76	无	20.75	6.9	2型糖尿病,未服药	20支/天*10年	机会	突发胸背部疼痛6小时	1、主动脉夹层Debakey1型;2、高血压病;3、2型糖尿病	主动脉窦部成型+升主动脉及弓部人工血管置换术	自动出院
1113857	女	63岁	148/86	无		6.9	10年2型,规律服药未监测	20支/天*10年	机会	突发胸背痛8小时	1、主动脉夹层 Debakey 1型;2、高血压病;3、2型糖尿病	主动脉窦部成型+升主动脉及半弓置换术	治愈
976059	女	58岁	127/71	无	7.21	6.8	无	20支/天*10年	机会	突发胸背痛18小时	1、主动脉夹层Debakey 1型;2、高血压病	主动脉窦部成型+升主动脉及半弓置换术	自动出院
1012906	女	62岁	142/88	无	8.13	6.8	无	20支/天*10年	机会	突发胸背部疼痛4小时	1、主动脉夹层Debakey 1型;2、高血压病	主动脉窦部成型+升主动脉及半弓置换+象鼻支架植入术	治愈
1068362	女	62岁	124/76	无	4.67	6.8	3年2型,口服药物控制可	20支/天*10年	机会	发现主动脉夹层20天余	1、主动脉夹层Debakey 1型;2、高血压病;3、2型糖尿病	主动脉窦部成型+升主动脉及半弓置换+三分支支架植入术	自行出院
1068657	女	65岁	120/62	无	7.71	6.8	无	20支/天*10年	机会	突发颈前部及后背部疼痛6小时	1、主动脉夹层Debakey 1型;2、高血压病	主动脉窦部成型+升主动脉及半弓置换+三分支支架植入术	治愈
1092237	女	68岁	133/80	无		6.8	无	20支/天*10年	机会	突发胸腹痛13天	1、主动脉夹层A型;2、高血压病	主动脉窦部成型+升主动脉及半弓置换+三分支支架植入术	治愈
1105346	女	69岁	170/82	无		6.8	无	20支/天*10年	机会	突发胸背痛7小时	1、急性主动脉夹层Debakey 1型;2、高血压病	主动脉窦部成型+升主动脉及半弓置换+三分支支架植入术	治愈
1002404	女	43岁	160/90	无	8.99	6.7	无	20支/天*10年	机会	突发胸背痛伴气促、呼吸困难5小时	1、主动脉夹层Debakey1型;2、高血压病	主动脉窦部成型+升主动脉及半弓置换+CABG术	治愈
1038655	女	48岁	125/63	无	6.56	6.7	无	20支/天*10年	机会	PCI术后12天,发现主动脉夹层1天	1、主动脉夹层Debakey 1型;2、高血压病;3、冠心病	主动脉窦部成型+升主动脉及半弓人造血管替换+三分支支架植入术	自动出院
1080459	女	49岁	142/78	无	5.73	6.7	无	20支/天*10年	机会	突发胸背痛伴咳嗽咳痰2天	1、主动脉夹层Debakey 1型;2、高血压病	主动脉窦部成型+升主动脉及半弓人造血管替换+三分支支架植入术	治愈
1087999	女	46岁	210/112	无		6.7	无	20支/天*10年	机会	反复胸背部疼痛6小时	1、主动脉夹层Debakey1型	主动脉窦部成型+升主动脉及半弓人造血管替换+三分支支架植入术	脑梗
1099536	女	37岁	78/42	无		6.7	无	20支/天*10年	机会	突发胸闷、气喘14小时	主动脉夹层Stanford A型;高血压病	主动脉窦部成型+升主动脉及半弓人造血管替换+三分支支架植入术	治愈
955882	女	62岁	168/98	无	8.72	6.6	无	20支/天*10年	机会	突发胸痛19小时	1、主动脉夹层Debakey 1型;高血压病	主动脉窦部成型+升主动脉及半弓人工血管置换术	治愈
932313	女	54岁	145/80	无	5.57	6.6	无	20支/天*10年	机会	主动脉壁间血肿支架术后5个月	主动脉夹层Debakey 1型;高血压病;主动脉壁间血肿支架植入术后	主动脉窦部成型+升主动脉及半弓人工血管置换术	治愈
964112	女	50岁	160/110	无	14.56	6.6	无	20支/天*10年,戒烟4年	机会	发现右侧阴囊肿物1年,加剧1周	1、主动脉夹层Debakey1型;2、高血压病	主动脉窦部成型+升主动脉及半弓人工血管置换术	治愈
990392	女	68岁	149/56	无	5.43	6.6	无	20支/天*20年	机会	突发胸背痛10小时	1、主动脉夹层Debakey1型;2、高血压病	主动脉窦部成型+升主动脉及半弓人工血管置换+三分支支架植入术+CABG	自动出院
1031401	女	61岁	121/60	无	4.78	6.6	无	20支/天*20年	机会	主动脉夹层术后2月,在伐胸背痛3天	1、主动脉夹层Debakey 1型;2、主动脉夹层腔内隔绝术后;3、高血压病	主动脉窦部成型+升主动脉及半弓人工血管置换+三分支支架植入术+CABG	自行出院
1035608	女	33岁	160/82	无	13.65	6.6	无	20支/天*20年	机会	突发胸背痛6小时	1、主动脉夹层Debakey1型;2、高血压病	主动脉窦部成型+升主动脉及半弓人工血管置换+三分支支架植入术	自动出院
1042762	女	65岁	122/57	无	8.91	6.6	无	20支/天*20年	机会	突发胸背痛2天	1、主动脉夹层Debakey1型;2、高血压病	主动脉窦部成型+升主动脉及半弓人工血管置换+三分支支架植入术	自动出院
1081954	女	62岁	118/76	无	9.3	6.6	无	20支/天*20年	机会	突发胸背痛伴咳嗽咳痰14小时	1、主动脉夹层Debakey 1型;2、高血压病	主动脉窦部成型+升主动脉及半弓人工血管置换+三分支支架植入术	治愈
1117882	女	52岁	78/45	无		6.6	无	20支/天*20年	机会	突发胸背痛1天	1、主动脉夹层 Debakey 1型;2、高血压病	主动脉窦部成型+升主动脉及半弓人工血管置换+三分支支架植入术	治愈
1130428	女	46岁	186/94	无		6.6	无	20支/天*20年	机会	突发胸痛10小时	1、主动脉夹层Debakey 1型;2、高血压病;3、梅毒	主动脉窦部成型+升主动脉及半弓人工血管置换+三分支支架植入术	治愈
1137018	女	41岁	140/72	无	6.06	6.6	无	20支/天*20年	机会	突发胸背痛10小时	1、主动脉夹层Debakey 1型，2、高血压病	主动脉窦部成型+升主动脉及半弓人工血管置换+三分支支架植入术	治愈
1021057	女	60岁	123/70	无	11.61	6.5	无	20支/天*20年	机会	突发胸背痛7小时	1、主动脉夹层Debakey 1型;2、高血压病;3、2型糖尿病	主动脉窦部成型+升主动脉及半弓人工血管置换+三分支支架植入术	治愈
1022627	女	31岁	137/66	无	5.98	6.5	无	20支/天*20年	机会	突发胸闷痛15小时,加重8小时	1、主动脉夹层Debakey 1型;2、高血压病	主动脉窦部成型+升主动脉及半弓人工血管置换+三分支支架植入术	自动出院
1043250	女	74岁	74/59	无	7.54	6.5	2型20年,口服药物控制	20支/天*20年	机会	突发胸背部疼痛17小时	1、主动脉夹层Debakey1型;2、高血压病;3、2型糖尿病	主动脉窦部成型+升主动脉及半弓人工血管置换+三分支支架植入术	自动出院
1053196	女	65岁	145/85	无	7.78	6.5	无	20支/天*20年	机会	突发腰背痛3小时余	1、主动脉夹层 Debakey 1型;2、高血压病	主动脉窦部成型+升主动脉及半弓人工血管置换+三分支支架植入术	自行出院
1053196	女	65岁	145/85	无	7.78	6.5	无	20支/天*20年	机会	突发腰背痛3小时余	1、主动脉夹层Debakey 1型;2、高血压病	主动脉窦部成型+升主动脉及半弓人工血管置换+三分支支架植入术	自行出院
1078296	女	64岁	91/60	无	7.58	6.5	无	20支/天*20年	机会	活动后胸闷气促1月	1、主动脉夹层Debakey 1型;	主动脉窦部成型+升主动脉及半弓人工血管置换+三分支支架植入术	治愈
1114723	女	63岁	148/86	无		6.5	无	20支/天*20年	机会	胸背痛半年	1、主动脉夹层 Debakey 1型;2、高血压病	主动脉窦部成型+升主动脉及半弓人工血管置换+三分支支架植入术	治愈
958794	女	48岁	182/98	无	9.51	6.4	无	20支/天*20年	机会	突发胸背部剧烈痛32小时	1、主动脉夹层Debakey1型;2、高血压病	主动脉窦部成型+升主动脉及半弓人工血管置换+三分支支架植入术	治愈
990454	女	49岁	149/56	无	7.92	6.4	无	20支/天*20年	机会	突发胸背痛8小时	1、主动脉夹层Debakey1型;2、高血压病	主动脉窦部成型+升主动脉及半弓人工血管置换+三分支支架植入术	自动出院
1024136	女	33岁	174/128	无	6.85	6.4	无	20支/天*20年	机会	胸闷1月,下肢浮肿2天	主动脉夹层Debakey 1型;高血压病	主动脉窦部成型+升主动脉及半弓人工血管置换+三分支支架植入术	治愈
1024081	女	74岁	84/58	无	7.82	6.4	无	20支/天*20年	机会	突发胸背部痛12小时	1、主动脉夹层Debakey 1型	主动脉窦部成型+升主动脉及半弓人工血管置换+三分支支架植入术	自动出院
740121	女	66岁	136/72	无	7.68	6.4	无	20支/天*20年	机会	突发胸背痛,伴腹痛4小时	1、主动脉夹层Debakey1型;2、高血压病	主动脉窦部成型+升主动脉及半弓人工血管置换+三分支支架植入术	治愈
1062073	女	53岁	165/82	无	8.52	6.4	3年2型,口服药物控制可	20支/天*20年	机会	突发胸背部疼痛8小时	1、主动脉夹层Debakey 1型;2、高血压病;3、2型糖尿病	主动脉窦部成型+升主动脉及半弓人工血管置换+三分支支架植入术	治愈
1136670	女	63岁	146/78	无	10.8	6.4	2年2型，口服药物控制	20支/天*20年	机会	突发胸背部疼痛7小时	1、主动脉夹层Debakey 1型;2、2型糖尿病	主动脉窦部成型+升主动脉及半弓人工血管置换+三分支支架植入+CABG	治愈
948910	女	68岁	118/67	无	10.28	6.3	无	20支/天*20年	机会	突发胸痛1天	1、主动脉夹层Debakey 1型;2、高血压病	主动脉窦部成型、升主动脉人工血管置换术	治愈
955092	女	68岁	177/112	无	9.87	6.3	无	20支/天*20年	机会	突发胸痛伴咳嗽6小时	1、主动脉夹层Debakey 1型;高血压病	主动脉窦部成型、升主动脉及弓部置换+三分支支架植入术	治愈
969263	女	65岁	180/100	无	7.24	6.3	无	20支/天*20年	机会	突发胸背部剧痛18小时	1、急性主动脉夹层Debakey 1型;2、高血压病	主动脉窦部成型、升主动脉及弓部人工血管置换术	自行出院
986887	女	51岁	124/76	无	9.19	6.3	无	20支/天*20年	机会	胸痛11小时	急性主动脉夹层Debakey1型;高血压病	主动脉窦部成型、升主动脉及弓部人工血管置换术	治愈
995914	女	54岁	118/68	无	6.02	6.3	无	20支/天*20年	机会	突发胸背部剧痛11天	1、主动脉夹层Debakey 1型;2、高血压病	主动脉窦部成型、升主动脉及弓部人工血管置换+远端支架植入术	治愈
1004898	女	62岁	133/63	无	7.72	6.3	无	20支/天*20年	机会	突发胸背痛20小时	1主动脉夹层Debakey 1型;2、高血压病	主动脉窦部成型、升主动脉及弓部人工血管置换+远端支架植入术	治愈
1011744	女	47岁	140/70	无	8.27	6.3	无	20支/天*20年	机会	突发胸背痛4天	1、主动脉夹层Debakey1型;2、高血压病	主动脉窦部成型、升主动脉及弓部人工血管置换+远端支架植入术	治愈
1088386	女	42岁	170/70	无	10.33	6.3	无	20支/天*20年	机会	突发胸背痛8小时	1、主动脉夹层Debakey1型;2、高血压病	主动脉窦部成型、升主动脉及弓部人工血管置换+三分支支架植入术	治愈
986347	女	67岁	152/98	无	5.69	6.3	无	20支/天*20年	机会	发现主动脉夹层1天	1、主动脉夹层Debakey2型;2、高血压病	主动脉窦部成型、升主动脉及弓部人工血管置换+三分支支架植入术	自动出院
948214	女	41岁	135/105	无	7.76	6.2	无	20支/天*20年	机会	突发胸痛半天	1、主动脉夹层Debakey 1型;2、高血压病	主动脉窦部成型、升主动脉及弓部人工血管置换、远端支架植入	治愈
957413	女	53岁	167/98	无	6.79	6.2	无	20支/天*20年	机会	突发胸背部疼痛1天	1、主动脉夹层Debakey1型;2、高血压病	主动脉窦部成型、升主动脉及部分弓置换+三分支支架植入术	治愈
992364	女	61岁	149/68	无	6.41	6.2	无	20支/天*20年	机会	主动脉夹层术后15天,胸背痛30小时	1、主动脉夹层Debakey 1型;2、高血压病;3、胸降主动脉支架植入术后	主动脉窦部成型、升主动脉及部分弓置换+三分支支架植入术	治愈
995835	女	54岁	137/70	无	7.01	6.2	无	20支/天*20年	机会	突发胸背痛10小时	1、主动脉夹层Debakey 1型;2、高血压病;3、多器官功能障碍	主动脉窦部成型、升主动脉及部分弓人工血管置换术	自动出院
1000188	女	55岁	105/66	无	5.43	6.2	无	20支/天*20年	机会	胸痛10天	主动脉夹层Debakey 1型;高血压病	主动脉窦部成型、升主动脉及半弓置换+三分支支架植入术+CABG	治愈
660429	女	60岁	120/80	无	7.05	6.2	无	20支/天*20年	机会	主动脉夹层术后8年余,胸闷气促3月余	1、主动脉夹层Debakey 1型;2、主动脉夹层Debakey3型术后;3、高血压病	主动脉窦部成型、升主动脉及半弓置换+三分支支架植入术	治愈
1029468	女	60岁	150/90	无	8	6.2	无	20支/天*20年	机会	头晕、乏力半胸痛2小时	1、主动脉夹层Debakey 1型;2、高血压病	主动脉窦部成型、升主动脉及半弓置换+三分支支架植入术	自动出院
1033629	女	47岁	165/95	无	5.78	6.2	无	20支/天*20年	机会	发现主动脉夹层4天,胸痛2天	1、主动脉夹层Deakey 1型;2、高血压病;4、升主动脉置换术后	主动脉窦部成型、升主动脉及半弓置换+三分支支架植入术	治愈
1046826	女	78岁	103/66	无		6.2	无	20支/天*20年	机会	突发胸背部疼痛4小时	1、主动脉夹层Debakey 1型;2、高血压病	主动脉窦部成型、升主动脉及半弓置换+三分支支架植入术	自动出院
1067930	女	65岁	155/83	无	7.29	6.2	无	20支/天*20年	机会	突发胸背痛伴咳嗽咳痰10小时	1、主动脉夹层Debakey 1型;2、高血压病	主动脉窦部成型、升主动脉及半弓置换+三分支支架植入术	治愈
1074894	女	64岁	102/75	无	8.15	6.2	无	20支/天*20年	机会	突发胸背疼痛12小时	1、主动脉夹层 Debakey 1型;2、高血压病	主动脉窦部成型、升主动脉及半弓置换+三分支支架植入术	自行出院
1078783	女	62岁	119/52	无	10.52	6.2	无	20支/天*20年	机会	突发胸背痛伴咳嗽咳痰6小时	1、主动脉夹层Debakey 1型;	主动脉窦部成型、升主动脉及半弓置换+三分支支架植入术	自行出院
1086211	女	57岁	122/65	无	6.23	6.2	无	20支/天*20年	机会	反复胸背部疼痛伴咳嗽6小时	1、主动脉夹层Debakey1型	主动脉窦部成型、升主动脉及半弓置换+三分支支架植入术	自动出院
1091568	女	67岁	129/84	无	10.7	6.2	无	20支/天*20年	机会	突发胸背痛1天余	1、主动脉夹层Debakey 1型;2、高血压病	主动脉窦部成型、升主动脉及半弓置换+三分支支架植入术	治愈
1129995	女	61岁	89/59	无	11.31	6.2	3年2型，规律服药，控制可	20支/天*2年	机会	突发胸背部痛伴左侧肢体无力8小时	1、主动脉夹层Debakey 1型;2、高血压病；3、2型糖尿病	主动脉窦部成型、升主动脉及半弓置换+三分支支架植入术	自动出院
1132350	女	62岁	96/60	无		6.2	无	20支/天*30年	机会	突发胸痛12小时	1、主动脉夹层Debakey 1型;2、高血压病	主动脉窦部成型、升主动脉及半弓置换+三分支支架植入术	治愈
1133447	女	54岁	165/65	无	7.73	6.2	无	20支/天*30年	机会	突发胸痛8小时	1、主动脉夹层Debakey 1型;2、高血压病	主动脉窦部成型、升主动脉及半弓人工血管置换术	治愈
1135168	女	65岁	105/77	无	7.16	6.2	无	20支/天*30年	机会	突发胸背痛14天，咳嗽1周	1、主动脉夹层Debakey 1型，2、高血压病	主动脉窦部成型、升主动脉及半弓人工血管置换、三分支支架植入+CABG	治愈
1139847	女	57岁	134/84	无	9.71	6.2	无	20支/天*30年	机会	突发胸背痛11小时	1、主动脉夹层Debakey 1型;	主动脉窦部成型、升主动脉及半弓人工血管置换、三分支支架植入+CABG	治愈
1141674	女	67岁	75/45	无		6.2	无	20支/天*30年	机会	突发胸痛5小时	1、主动脉夹层Debakey 1型，2、高血压病	主动脉窦部成型、升主动脉及半弓人工血管置换、三分支支架植入+CABG	自动出院
948909	女	64岁	153/63	无	7.13	6.1	无	20支/天*30年	机会	突发胸痛伴咳嗽11小时	主动脉夹层Debakey1型	主动脉窦部成形+主动脉及半弓置换+三分支支架植入术	自行出院
967852	女	54岁	152/67	无	7.32	6.1	无	20支/天*30年	机会	突发神志不清1天	1、主动脉夹层Debakey 1型;2、高血压病;3、多器官功能不全	主动脉窦部成形+主动脉及半弓置换+三分支支架植入术	自动出院
980481	女	54岁	106/72	无	7.67	6.1	无	20支/天*30年	机会	胸痛4天,加剧1天	1、主动脉夹层Debakey 1型;2、高血压病	主动脉窦部成形+升主动脉置换+三分支支架植入术	治愈
988137	女	62岁	145/78	无	6.91	6.1	无	20支/天*30年	机会	突发胸背部疼痛15小时	主动脉夹层Debakey 1型;高血压病	主动脉窦部成形+升主动脉置换+三分支支架植入术	治愈
986694	女	55岁	118/72	无	6.4	6.1	无	20支/天*30年	机会	突发胸背痛5天	1、主动脉夹层Debakey1型	主动脉窦部成形+升主动脉人工血管置换+主动脉半弓置换+三分支支架植入术	治愈
986699	女	55岁	159/87	无	7.35	6.1	无	20支/天*30年	机会	突发胸背痛10小时	1、主动脉夹层Debakey1型	主动脉窦部成形+升主动脉人工血管置换+主动脉半弓置换+三分支支架植入术	治愈
984672	女	52岁	138/72	无	6.92	6.1	无	20支/天*30年	机会	突发胸背痛12小时	1、主动脉夹层Debakey 1型;2、高血压病	主动脉窦部成形+升主动脉人工血管置换+主动脉半弓置换+三分支支架植入术	治愈
996728	女	39岁	164/92	无	9.17	6.1	无	20支/天*30年	机会	突发胸背痛3天	1、主动脉夹层Debakey 1型;2、高血压病	主动脉窦部成形+升主动脉及全弓置换术	治愈
996556	女	42岁	197/77	无	5.33	6.1	无	20支/天*30年	机会	突发胸背痛5天	1、主动脉夹层Debakey 1型;2、高血压病	主动脉窦部成形+升主动脉及弓部置换+三分支支架植入术	治愈
995667	女	67岁	143/58	无	4.57	6.1	无	20支/天*30年	机会	突发胸背痛5小时	1、主动脉夹层Debakey 1型;2、高血压病	主动脉窦部成形+升主动脉及弓部置换+三分支支架植入术	治愈
998755	女	76岁	139/79	无	7.85	6.1	无	20支/天*30年	机会	突发胸部疼痛伴咳嗽、咳痰3天	1、主动脉夹层Debakey 1型;2、腹主动脉瘤;3、高血压病	主动脉窦部成形+升主动脉及弓部置换+三分支支架植入术	好转
1002326	女	59岁	115/63	无	5.73	6.1	无	20支/天*30年	机会	突发胸痛4天,发现主动脉夹层2天	1、主动脉夹层Debakey 1型;2、冠心病	主动脉窦部成形+升主动脉及弓部置换+三分支支架植入术	自动出院
1007593	女	55岁	100/60	无	8.39	6.1	无	20支/天*30年	机会	突发胸痛19小时	1、主动脉夹层Debakey 1型;2、高血压病;3、急性冠脉综合征	主动脉窦部成形+升主动脉及弓部置换+三分支支架植入术	自行出院
1020132	女	42岁	137/75	无	5.32	6.1	无	20支/天*30年	机会	突发胸背痛9天	1、主动脉夹层Debakey1型;2、高血压病	主动脉窦部成形+升主动脉及半弓置换术	治愈
1023749	女	75岁	140/68	无	7.02	6.1	无	20支/天*30年	机会	突发胸背痛8小时	1、主动脉夹层Debakey1型;2、高血压病	主动脉窦部成形+升主动脉及半弓置换术	自动出院
1036554	女	36岁	166/75	无	6.26	6.1	无	20支/天*30年	机会	突发胸背疼痛伴咳嗽咳痰2天	1、主动脉夹层Debakey1型;2、高血压病	主动脉窦部成形+升主动脉及半弓置换术	治愈
1037312	女	44岁	145/105	无	5.46	6.1	无	20支/天*30年	机会	突发胸痛伴晕厥23天	1、主动脉夹层Debakey1型	主动脉窦部成形+升主动脉及半弓置换术	治愈
685967	女	64岁	146/75	无	7.45	6.1	无	20支/天*30年	机会	突发胸背部疼痛伴咳嗽咳痰2天	1、主动脉夹层Debakey1型	主动脉窦部成形+升主动脉及半弓置换+象鼻支架植入术	自动出院
1042704	女	65岁	102/58	无	5.1	6.1	无	20支/天*30年	机会	主动脉夹层10年,在发胸痛15天	1、主动脉夹层Debakey1型;2、高血压病	主动脉窦部成形+升主动脉及半弓置换+三分支支架植入术+ECMO	治愈
935293	女	61岁	104/65	无	13.43	6.1	无	20支/天*30年	机会	主动脉夹层1型术后9年,突发胸部疼痛3小时	1、主动脉夹层 Debakey 3型;2、主动脉夹层1型术后;3、高血压病	主动脉窦部成形+升主动脉及半弓置换+三分支支架植入术+CABG	治愈
1063597	男	52岁	108/52	无	4.59	6.1	无	20支/天*30年	机会	反复胸背部疼痛半月余	主动脉夹层Debakey 1型	主动脉窦部成形+升主动脉及半弓置换+三分支支架植入术+CABG	治愈
995667	男	69岁	116/73	无	4.57	6.1	无	20支/天*30年	机会	发现腹主动脉瘤1周	1、主动脉夹层Debakey3型;2、主动脉夹层Debakey 1型术后;3、高血压病	主动脉窦部成形+升主动脉及半弓置换+三分支支架植入术+CABG	好转
1080176	男	62岁	129/74	无	7.87	6.1	无	20支/天*3年	机会	突发胸痛伴咳嗽10小时	1、主动脉夹层Debakey 1型;2、高血压病	主动脉窦部成形+升主动脉及半弓置换+三分支支架植入术	治愈
1097876	男	61岁	144/67	无		6.1	无	20支/天*40年	机会	突发胸背痛9小时	1、主动脉夹层Debakey 1型;2、高血压病	主动脉窦部成形+升主动脉及半弓置换+三分支支架植入术	治愈
1099621	男	74岁	142/75	无		6.1	无	20支/天*40年	机会	突发胸痛13小时	1、主动脉夹层Stanford A型;2、高血压病	主动脉窦部成形+升主动脉及半弓置换+三分支支架植入术	治愈
1115602	男	47岁	130/60	无		6.1	无	20支/天*40年	机会	突发胸背部疼痛13小时	1、主动脉夹层 Debakey 1型	主动脉窦部成形+升主动脉及半弓置换+三分支支架植入术	治愈
1115797	男	66岁	138/75	无		6.1	无	20支/天*40年	机会	胸腹痛10天	1、急性主动脉夹层 Debakey 1型;2、高血压病	主动脉窦部成形+升主动脉及半弓置换+三分支支架植入术	治愈
1121614	男	53岁	134/67	无		6.1	无	20支/天*40年	机会	突发胸背部疼痛6小时	1、主动脉夹层Debakey 1型;2、高血压病	主动脉窦部成形+升主动脉及半弓置换+三分支支架植入术	治愈
1125535	男	64岁	122/65	无	8.13	6.1	无	20支/天*40年	机会	胸痛2天	1、主动脉夹层Debakey 1型;2、高血压病	主动脉窦部成形+升主动脉及半弓置换+三分支支架植入术	治愈
1133198	男	43岁	189/102	无	9.45	6.1	无	20支/天*40年	机会	突发胸痛12小时	1、主动脉夹层Debakey 1型;2、高血压病	主动脉窦部成形+升主动脉及半弓置换+三分支支架植入术	治愈
1140061	男	63岁	182/55	无	10.86	6.1	无	20支/天*40年	机会	突发胸背痛5小时	1、主动脉夹层Debakey 1型;2、地中海贫血	主动脉窦部成形+升主动脉及半弓置换+三分支支架植入术	自动出院
1141123	男	61岁	149/74	无		6.1	无	20支/天*40年	机会	突发胸背痛8小时	1、主动脉夹层Debakey 1型;2、高血压病	主动脉窦部成形+升主动脉及半弓置换+三分支支架植入术
957200	男	71岁	150/58	无	6.25	6	无	20支/天*40年	机会	突发胸背部剧痛15小时	1、主动脉夹层Debakey1型;2、高血压病	主动脉窦部成形+升主动脉及半弓置换+三分支支架植入术	治愈
973531	男	55岁	105/54	无	7.6	6	无	20支/天*40年	机会	突发胸部剧痛5小时	1、主动脉夹层Debakey 1型;2、高血压病	主动脉窦部成形+升主动脉及半弓置换+三分支支架植入术	治愈
970261	男	61岁	170/110	无	6.8	6	无	20支/天*40年	机会	突发胸背部闷痛2天	1、主动脉夹层Debakey 1型;2、高血压病	主动脉窦部成形+升主动脉及半弓置换+三分支支架植入术	治愈
978324	男	63岁	85/53	无	10.22	6	无	20支/天*40年	机会	突发腹痛1天	1、主动脉夹层Debakey 1型;2、高血压病	主动脉窦部成形+升主动脉及半弓置换+三分支支架植入术	治愈
980537	男	87岁	134/72	无	7.57	6	无	20支/天*40年	机会	突发胸背痛10小时	1、主动脉夹层Debakey1型	主动脉窦部成形+升主动脉及半弓置换+三分支支架植入术	治愈
993914	男	54岁	150/67	无	8.12	6	无	20支/天*40年	机会	突发胸背痛10小时	1、主动脉夹层Debakey 1型;2、高血压病	主动脉窦部成形+升主动脉及半弓置换+三分支支架植入术	治愈
999180	男	54岁	94/53	无	5.97	6	无	20支/天*40年	机会	突发胸背痛5小时	主动脉夹层Debakey 1型;高血压病	主动脉窦部成形+升主动脉及半弓置换+三分支支架植入术	治愈
998530	男	61岁	179/90	无	7.68	6	无	20支/天*40年	机会	突发胸痛2天	1、主动脉夹层Debakey 1型;2、高血压病;	主动脉窦部成形+升主动脉及半弓置换+三分支支架植入术	自行出院
1005423	男	68岁	151/72	无	5.3	6	无	20支/天*40年	机会	突发胸痛6小时	1、主动脉夹层Debakey1型;2、高血压病	主动脉窦部成形+升主动脉及半弓置换+三分支支架植入术	治愈
1013924	男	58岁	144/88	无	7.46	6	无	20支/天*40年	机会	突发胸背痛5小时	1、主动脉夹层Debakey 1型;2、高血压病	主动脉窦部成形+升主动脉及半弓置换+三分支支架植入术	治愈
1019579	男	45岁	90/60	无	8.23	6	无	20支/天*4年	机会	突发腰背痛5天	1、主动脉夹层Debakey1型;2、梅毒;	主动脉窦部成形+升主动脉及半弓置换+三分支支架植入术	治愈
1016008	男	48岁	137/65	无	7.71	6	无	20支/天*50年	机会	突发腰背痛16小时	1、主动脉夹层Debakey1型;2、高血压病	主动脉窦部成形+升主动脉及半弓置换+三分支支架植入术	自动出院
756674	男	57岁	140/82	无	7.71	6	无	20支/天*50年	机会	突发胸部痛8小时	1、主动脉夹层Debakey 1型;	主动脉窦部成形+升主动脉及半弓置换+三分支支架植入术	自动出院
1032500	男	63岁	122/56	无	7.66	6	无	20支/天*50年	机会	突发胸背痛9小时	1、主动脉夹层Debakey 1型;2、高血压病	主动脉窦部成形+升主动脉及半弓置换+三分支支架植入术	治愈
1033567	男	59岁	143/65	无	6.84	6	无	20支/天*50年	机会	突发胸背痛10小时	1、主动脉夹层Debakey 1型;2、高血压病	主动脉窦部成形+升主动脉及半弓置换+三分支支架植入术	治愈
1040629	男	50岁	160/106	无	6.13	6	无	20支/天*50年	机会	突发胸痛9小时	1、主动脉夹层Debakey1型;2、高血压病	主动脉窦部成形+升主动脉及半弓置换+三分支支架植入术	治愈
1036644	男	62岁	185/106	无	4.52	6	无	20支/天*5年	机会	反复胸闷痛1年,加重伴气喘1月	1、主动脉夹层Debakey1型;2、高血压病	主动脉窦部成形+升主动脉及半弓置换+三分支支架植入术	自动出院
1042539	男	50岁	200/100	无	8.02	6	无	20支/天*5年	机会	突发胸痛9小时	1、主动脉夹层Debakey1型;2、高血压病	主动脉窦部成形+升主动脉及半弓置换+三分支支架植入术	治愈
1041693	男	39岁	121/64	无	7.05	6	无	20支/天30年	机会	突发气促1月,伴胸闷	1、主动脉夹层Debakey1型;2、高血压病	主动脉窦部成形+升主动脉及半弓置换+三分支支架植入术	治愈
1048938	男	60岁	107/63	无	6.3	6	无	20支/天30年	机会	突发胸背部疼痛9小时	主动脉夹层Debakey 1型	主动脉窦部成形+升主动脉及半弓置换+三分支支架植入术	治愈
1060388	男	64岁	112/63	无	9.48	6	无	2支/天*20年	机会	突发胸背痛8小时	1、主动脉夹层Debakey 1型;2、高血压病	主动脉窦部成形+升主动脉及半弓置换+三分支支架植入术	治愈
1065255	男	53岁	148/71	数年,自行服药,控制可	7.61	6	无	30支/天*10年	机会	突发胸背部疼痛11小时	1、主动脉夹层Debakey 1型;2、高血压病	主动脉窦部成形+升主动脉及半弓置换+三分支支架植入术	治愈
1073160	男	76岁	108/52	数年,未规律服药及监测	5.61	6	无	30支/天*10年	机会	反复胸背部疼痛2月余	急性主动脉夹层Stanford A型	主动脉窦部成形+升主动脉及半弓置换+三分支支架植入术	好转
1074892	男	24岁	110/68	数年,未规律服药,未监测	5.96	6	无	30支/天*10年	机会	突发胸痛3天	1、主动脉夹层 Debakey1型	主动脉窦部成形+升主动脉及半弓置换+三分支支架植入术	自行出院
1079344	男	72岁	139/74	数年,180/100,未服药治疗,未监测	6.02	6	无	30支/天*10年	机会	体检发现主动脉夹层1天	主动脉夹层Debakey 1型	主动脉窦部成形+升主动脉及半弓置换+三分支支架植入术	好转
1081378	男	62岁	198/98	多年,自行服药,未监测	9.01	6	无	30支/天*10年	机会	突发胸背痛伴咳嗽咳痰10小时	1、主动脉夹层Debakey 1型;2、高血压病	主动脉窦部成形+升主动脉及半弓置换+三分支支架植入术	治愈
1084116	男	54岁	122/77	多年,未规律治疗及监测	6.09	6	无	30支/天*10年	机会	突发胸痛1天	1、主动脉夹层Debakey 1型;2、高血压病;3、胸主动脉夹层支架植入术后	主动脉窦部成形+升主动脉及半弓置换+三分支支架植入术	自行出院
1089646	男	55岁	128/66	多年,未规律治疗及监测		6	无	30支/天*10年	机会	突发胸背痛8小时	1、主动脉夹层Debakey 1型	主动脉窦部成形+升主动脉及半弓置换+三分支支架植入术	治愈
1092054	男	79岁	127/74	多年,未规律监测及服药		6	无	30支/天*10年	机会	突发胸背痛7小时	1、主动脉夹层Debakey 1型	主动脉窦部成形+升主动脉及半弓置换+三分支支架植入术	自行出院
1099693	男	57岁	166/91	多年,未规律服药,控制不详		6	无	30支/天*10年	机会	突发胸背痛8小时	1、主动脉夹层Debakey1型;2、高血压病	主动脉窦部成形+升主动脉及半弓置换+三分支支架植入术	治愈
1105056	男	73岁	171/132	多年,未服药,未监测		6	无	30支/天*20年	机会	突发胸痛7小时	1、急性主动脉夹层Debakey 1型;2、高血压病	主动脉窦部成形+升主动脉及半弓置换+三分支支架植入术	治愈
1100804	男	65岁	150/95	多年,具体不详	4.35	6	无	30支/天*20年	机会	主动脉夹层术后3月,发现生主动脉夹层10天	1、主动脉夹层 A型;2;3型夹层支架植入术后;3高血压病	主动脉窦部成形+升主动脉及半弓置换+三分支支架植入术	治愈
1120493	男	52岁	125/85	半年，不规律服药及监测		6	无	30支/天*20年	机会	突发胸背痛7小时	1、主动脉夹层Debakey 1型;2、高血压病	主动脉窦部成形+升主动脉及半弓置换+三分支支架植入术	治愈
1122457	男	62岁	114/77	半年,160/100,未治疗及监测		6	无	30支/天*20年	机会	突发胸背痛20小时	1、主动脉夹层Debakey 1型;2、高血压病	主动脉窦部成形+升主动脉及半弓置换+三分支支架植入术	治愈
1123016	男	61岁	100/66	9年,未规律治疗,控制不详		6	无	30支/天*20年	机会	突发胸背痛伴咳嗽、咳痰16天	1、主动脉夹层Debakey 1型;2、高血压病	主动脉窦部成形+升主动脉及半弓置换+三分支支架植入术	治愈
1128495	男	66岁	152/88	9年,未规律服药及监测	8.48	6	无	30支/天*20年	机会	突发胸背痛7小时	1、主动脉夹层 Stanford A型;2、高血压病	主动脉窦部成形+升主动脉及半弓置换+三分支支架植入术	治愈
1134230	男	69岁	94/65	9年,不规律服药,未监测		6	无	30支/天*20年	机会	突发胸背痛6小时	1、主动脉夹层Debakey 1型;	主动脉窦部成形+升主动脉及半弓置换+三分支支架植入术	治愈
1139032	男	72岁	135/68	9年,220/120,规律服药,控制140-180	13.85	6	无	30支/天*20年	机会	突发胸背痛5小时	1、主动脉夹层Debakey 1型;2、高血压病	主动脉窦部成形+升主动脉及半弓置换+三分支支架植入术	自动出院
1139762	男	61岁	130/75	9年,195/110,规律服药,控制可		6	无	30支/天*20年	机会	突发胸痛5小时	1、主动脉夹层Debakey 1型，2、高血压病	主动脉窦部成形+升主动脉及半弓置换+三分支支架植入术	治愈
1140100	男	57岁	166/78	9年,190/110,未服药未监测		6	无	30支/天*20年	机会	突发头晕8小时	1、主动脉夹层Debakey 1型，2、高血压病	主动脉窦部成形+升主动脉及半弓置换+三分支支架植入术	治愈
964115	男	50岁	150/76	9年,180-190,未服药及监测	6.86	5.9	无	30支/天*20年	机会	突发胸背部剧痛1天余	主动脉夹层Debakey 1型	主动脉窦部成形+升主动脉及半弓置换+三分支支架植入术	自动出院
961100	男	42岁	170/80	9年,170/110,不规律服药及监测	7.14	5.9	无	30支/天*20年	机会	反复腰背痛5小时	1、主动脉夹层Debakey1型;2、高血压病	主动脉窦部成形+升主动脉及半弓置换+三分支支架植入术	治愈
968438	男	67岁	128/85	9年,150/规律服药,未监测	4.46	5.9	无	30支/天*20年	机会	突发胸背部剧痛伴神志不清4天	1、主动脉夹层Debakey 1型;2、肝肾功能不全	主动脉窦部成形+升主动脉及半弓置换+三分支支架植入术	自行出院
969954	男	73岁	154/69	8年,自服药,控制不详		5.9	无	30支/天*20年	机会	突发胸腹部剧痛14小时	1、主动脉夹层Debakey 1型;2、多器官功能不全	主动脉窦部成形+升主动脉及半弓置换+三分支支架植入术	自行出院
970452	男	62岁	120/60	8年,未规律治疗,控制不佳	6.81	5.9	无	30支/天*20年	机会	突发颈项部疼痛伴头晕1天	1、主动脉夹层Debakey1型;	主动脉窦部成形+升主动脉及半弓置换+三分支支架植入术	自动出院
978786	男	60岁	182/95	8年，规律服药，未监测	7.22	5.9	无	30支/天*20年	机会	突发胸背痛8小时	1、主动脉夹层Debakey1型	主动脉窦部成形+升主动脉及半弓置换+三分支支架植入术	治愈
977215	男	51岁	165/74	8年,规律服药,控制可	7.73	5.9	无	30支/天*20年	机会	胸痛7小时	1、主动脉夹层Debakey 1型;2、高血压病	主动脉窦部成形+升主动脉及半弓置换+三分支支架植入术	治愈
974361	男	27岁	129/64	8年，规律服药，控制可	11.13	5.9	无	30支/天*2年	机会	反复胸闷气促4年,突发上腹部疼痛2小时	1、主动脉夹层Debakey1型	主动脉窦部成形+升主动脉及半弓置换+三分支支架植入术	治愈
983570	男	60岁	150/98	8年,规律服药,控制可	10.24	5.9	无	30支/天*2年	机会	突发胸痛1天	1、主动脉夹层Debakey 1型;2、高血压病	主动脉窦部成形+升主动脉及半弓置换+三分支支架植入术	治愈
982151	男	52岁	134/64	8年,规律服药,控制可	7.54	5.9	无	30支/天*30年	机会	突发胸部剧痛6小时	1、主动脉夹层Debakey1型	主动脉窦部成形+升主动脉及半弓置换+三分支支架植入术	治愈
981975	男	50岁	98/67	8年,不规律服药,未监测	6.44	5.9	无	30支/天*30年	机会	突发胸背痛1天	1、主动脉夹层Debakey 1型;2、高血压病	主动脉窦部成形+升主动脉及半弓置换+三分支支架植入术	自动出院
988148	男	57岁	195/86	8年，不规律服药，130-140/90-100	7.46	5.9	无	30支/天*30年	机会	胸背痛19小时	1、急性主动脉夹层1型;2、2型糖尿病	主动脉窦部成形+升主动脉及半弓置换+三分支支架植入术	治愈
986750	男	68岁	110/65	8年,不规律服药	9.88	5.9	无	30支/天*30年	机会	突发胸背部疼痛2小时	1、主动脉夹层Debakey1型;2、高血压病	主动脉窦部成形+升主动脉及半弓置换+三分支支架植入术	治愈
984745	男	75岁	135/60	8年,220/110,规律服药,控制不详	6.66	5.9	无	30支/天*30年	机会	突发胸背痛9天	1、主动脉夹层Debakey 1型;2、高血压病	主动脉窦部成形+升主动脉及半弓置换+三分支支架植入术	自动出院
1003373	男	52岁	96/44	8年,190,未规律服药,未监测	6.55	5.9	无	30支/天*30年	机会	突发胸背痛12小时	1、主动脉夹层Debakey1型;2、高血压病	主动脉窦部成形+升主动脉及半弓置换+三分支支架植入术	治愈
1011205	男	38岁	180/72	8年,180/100,未规律服药及监测	7.67	5.9	无	30支/天*30年	机会	突发胸背痛8小时	1、主动脉夹层Debakey 1型;2、高血压病	主动脉窦部成形+升主动脉及半弓置换+三分支支架植入术	治愈
1019092	男	56岁	151/72	8年,180,规律服药,自诉控制可	8.23	5.9	无	30支/天*30年	机会	突发胸痛15小时	1、主动脉夹层Debakey1型;2、高血压病	主动脉窦部成形+升主动脉及半弓置换+三分支支架植入术	自动出院
932431	男	51岁	132/74	8年,160,规律服药,控制130-140	5.42	5.9	无	30支/天*30年	机会	主动脉夹层术后18个月,胸闷、气促1周	1、主动脉夹层Debakey 1型术后;2、高血压病	主动脉窦部成形+升主动脉及半弓置换+三分支支架植入术	好转
1030370	男	56岁	82/62	8年，157/110，不规律用药，控制差	10.57	5.9	无	30支/天*30年	机会	突发胸背痛7小时	1、主动脉夹层Debakey 1型;2、高血压病	主动脉窦部成形+升主动脉及半弓置换+三分支支架植入术	治愈
1031528	男	59岁	91/49	8年,150/60,规律服药,未监测	14.67	5.9	无	30支/天*30年	机会	突发胸背痛14小时	1、主动脉夹层Debakey 1型;2、高血压病	主动脉窦部成形+升主动脉及半弓置换+三分支支架植入术	自动出院
1036595	男	52岁	115/60	7年,未规律服药及监测	10.71	5.9	无	30支/天*30年	机会	突发胸背痛11小时	1、主动脉夹层Debakey 1型;2、高血压病	主动脉窦部成形+升主动脉及半弓置换+三分支支架植入术	治愈
1032576	男	52岁	201/102	7年,未规律服药,未监测	9.99	5.9	无	30支/天*30年	机会	突发胸背痛4小时	1、主动脉夹层Debakey1型;2、高血压病	主动脉窦部成形+升主动脉及半弓置换+三分支支架植入术	治愈
1037332	男	56岁	105/65	7年,未规律服药	10.02	5.9	无	30支/天*30年,戒烟10年	机会	突发背部疼痛14小时	1、主动脉夹层Debakey1型;2、高血压病	主动脉窦部成形+升主动脉及半弓置换+三分支支架植入术	自动出院
1043935	男	62岁	154/86	7年,未规律服药	6.55	5.9	无	30支/天*40年	机会	突发胸背痛12小时	1、主动脉夹层Debakey1型;2、高血压病	主动脉窦部成形+升主动脉及半弓置换+三分支支架植入术	治愈
1044100	男	67岁	127/73	7年,规律服药,未监测	7.56	5.9	无	30支/天*40年	机会	突发胸背部疼痛6小时	1、主动脉夹层Debakey1型;2、高血压病	主动脉窦部成形+升主动脉及半弓置换+三分支支架植入术	治愈
1048937	男	66岁	124/41	7年,规律服药,控制可	7.14	5.9	无	30支/天*40年	机会	突发胸腹部疼痛6小时	主动脉夹层Debakey 1型	主动脉窦部成形+升主动脉及半弓置换+降主动脉象鼻支架植入术	治愈
1050010	男	75岁	100/45	7年,规律服药,控制145/90	8.92	5.9	无	30支/天*40年	机会	突发胸背部疼痛6小时	1、主动脉夹层 Debakey 1型;2、高血压病	主动脉窦部成形+升主动脉及半弓置换+CABG	自动离院
1059048	男	56岁	148/75	7年,不规律服药,未监测	7.2	5.9	无	30支/天*40年	机会	突发胸痛1天	1、主动脉夹层Debakey 1型;2、高血压病	主动脉窦部成形+升主动脉及半弓人造血管置换+三分支支架植入术	治愈
1064745	男	62岁	158/61	7年,200/150,规律服药,未监测	6.64	5.9	无	30支/天*40年	机会	突发胸背部疼痛9小时	1、主动脉夹层Debakey 1型;2、高血压病	主动脉窦部成形+升主动脉及半弓人工血管置换+三分支支架植入术	治愈
1066115	男	67岁	113/71	7年,180/100,未规范治疗及监测	5.4	5.9	无	30支/天*40年	机会	突发胸背部疼痛1天	1、主动脉夹层Debakey 1型;2、高血压病	主动脉窦部成形+升主动脉及半弓人工血管置换+三分支支架植入术	自行出院
1068828	男	41岁	140/79	7年,170-180,规律服药,未监测	6.44	5.9	无	30支/天*40年	机会	突发胸闷痛伴左侧肢体乏力4天	1、主动脉夹层Debakey 1型;2、高血压病	主动脉窦部成形+升主动脉及半弓人工血管置换+三分支支架植入术	治愈
1070174	男	69岁	126/80	7年,160/100,未规律服药及监测	6.62	5.9	无	30支/天*40年	机会	突发胸部疼痛4天	1、主动脉夹层Debakey 1型;2、高血压病	主动脉窦部成形+升主动脉及半弓人工血管置换+三分支支架植入术	治愈
1086639	男	68岁	70/40	7年,160,规律服药,未监测	5.54	5.9	无	30支/天*40年	机会	突发胸痛1天	1、急性主动脉夹层Debakey 1型;2、心包填塞;3、高血压病	主动脉窦部成形+升主动脉及半弓人工血管置换+三分支支架植入术	死亡
1092230	男	74岁	119/65	6年,未规律治疗,未监测		5.9	无	30支/天*40年	机会	突发胸背部疼痛伴咳嗽咳痰26小时	1、主动脉夹层Debakey 1型	主动脉窦部成形+升主动脉及半弓人工血管置换+三分支支架植入术	自动出院
1101404	男	51岁	145/89	6年,未规律服药及监测		5.9	无	30支/天*40年	机会	突发胸痛7小时	主动脉夹层Stanford A型	主动脉窦部成形+升主动脉及半弓人工血管置换+三分支支架植入术
1106932	男	48岁	159/73	6年,规律服药治疗,未监测	8.92	5.9	无	30支/天*40年	机会	突发胸背部疼痛6小时	1、主动脉夹层Debakey 1型;2、高血压病;3、梅毒	主动脉窦部成形+升主动脉及半弓人工血管置换+三分支支架植入术
1014613	男	38岁	90/44	6年,规律服药,未监测		5.9	无	30支/天*40年	机会	主动脉夹层术后2年余,胸闷9小时	1、主动脉夹层 Debakey 1型;2、主动脉夹层Bentall术后;3、高血压病	主动脉窦部成形+升主动脉及半弓人工血管置换+三分支支架植入术	治愈
1120983	男	74岁	125/68	6年,规律服药,未监测		5.9	无	30支/天*40年	机会	突发胸背部疼痛伴咳嗽咳痰8天	1、主动脉夹层Debakey 1型;2、高血压病	主动脉窦部成形+升主动脉及半弓人工血管置换+三分支支架植入术	治愈
1126039	男	44岁	159/73	6年,规律服药,未监测	7.9	5.9	无	30支/天*40年	机会	突发胸痛6小时	1、急性主动脉夹层 Debakey 1型;	主动脉窦部成形+升主动脉及半弓人工血管置换+三分支支架植入术	治愈
1136872	男	64岁	90/51	6年,规律服药,130/80	20.22	5.9	无	30支/天*50年	机会	突发胸背痛4小时	1、主动脉夹层Debakey 1型，2、高血压病	主动脉窦部成形+升主动脉及半弓人工血管置换+三分支支架植入术	死亡
1004798	男	67岁	107/72	6年,210-220,规律服药,150-160	8.47	5.9	无	30支/天*50年	机会	突发胸背痛伴左下肢无力4小时	1、主动脉夹层Debakey 1型，2、高血压病	主动脉窦部成形+升主动脉及半弓人工血管置换+三分支支架植入术	自动出院
1139926	男	45岁	117/81	6年,180/100,规律服药,自行监测,控制不佳	5.89	5.9	无	40年,戒烟4月	机会	胸背痛1周	1、主动脉夹层Debakey 1型，2、高血压病	主动脉窦部成形+升主动脉及半弓人工血管置换+三分支支架植入术	治愈
1140558	男	72岁	118/70	6年,180/100,不规律服药及监测		5.9	无	40支/天*10年	机会	突发胸背痛9小时	1、主动脉夹层Debakey 1型;2、高血压病	主动脉窦部成形+升主动脉及半弓人工血管置换+三分支支架植入术	治愈
971379	男	40岁	173/84	6年,170/100,不规律服药,未监测	9.15	5.8	无	40支/天*10年	机会	突发胸背部疼痛10小时	1、主动脉夹层Debakey 1型;2、高血压病	主动脉窦部成形+升主动脉成形+三分支支架植入术+二尖瓣置换术	自动出院
975865	男	61岁	179/117	6年,170,未规律控制	10.36	5.8	无	40支/天*10年	机会	腹啊胸背痛1天	1、主动脉夹层Debakey 1型;2、高血压病	主动脉窦部成形+升主动脉成形+三分支支架植入术	治愈
978040	男	56岁	121/72	6年,160-180,未服药及监测	7.53	5.8	无	40支/天*10年	机会	突发胸部剧痛6小时	1、主动脉夹层Debakey1型	主动脉窦部成形+升主动脉成形+部分主动脉弓人工血管置换+三分支支架植入术	治愈
982707	男	62岁	148/100	6年,160/110,口服药物控制	5.35	5.8	无	40支/天*10年	机会	突发胸背痛2天	1、主动脉夹层Debakey 1型;2、高血压病	主动脉窦部成形+升主动脉+半弓置换+三分支支架植入术	治愈
981323	男	57岁	190/130	6年,160/100,不规律用药及监测		5.8	无	40支/天*10年	机会	突发胸背痛13小时	1、主动脉夹层Debakey 1型;2、高血压病	主动脉窦部成形+升主动脉+半弓置换+三分支支架植入术	自动出院
985346	男	36岁	157/99	6年,160,未规律服药及监测	5.99	5.8	无	40支/天*10年	机会	突发腰背痛8天	1、主动脉夹层Debakey 1型;2、高血压病	主动脉瓣置换+主动脉弓半弓置换+三分支支架植入术	自动出院
989093	男	67岁	100/60	6年,160,未规律服药及监测	6.92	5.8	无	40支/天*15年	机会	突发胸腹痛9小时	1、急性主动动脉夹层Debakey 1型;2、腹主动脉下段主动脉瘤	主动脉瓣置换+升主动脉置换	治愈
990424	男	56岁	149/56	6年,160,规律服药,未监测	7.66	5.8	无	40支/天*20年	机会	突发胸背痛12小时	1、急性主动脉夹层Debakey1型	主动脉瓣置换+升主动脉及弓部人工血管置换+三分支支架植入术	治愈
990441	男	61岁	149/56	5年180,未规律治疗	5.92	5.8	无	40支/天*20年	机会	突发胸背痛5天	1、主动脉夹层Debakey1型;2、高血压病	主动脉瓣置换+升主动脉及弓部人工血管置换+三分支支架植入术	治愈
989769	男	64岁	121/60	5年,未规律治疗及监测	6.84	5.8	无	40支/天*20年	机会	突发晕厥8小时	1、主动脉夹层Debakey1型;2、高血压病	主动脉瓣置换+升主动脉及半弓置换+三分支支架植入术	治愈
989140	男	53岁	102/60	5年,未规律服药未监测	7.01	5.8	无	40支/天*20年	机会	突发胸背痛10小时	1、主动脉夹层Debakey1型	主动脉瓣置换+升主动脉及半弓置换+三分支支架植入术	死亡
996563	男	61岁	105/65	5年，未规律服药及监测	6.35	5.8	无	40支/天*20年	机会	突发胸背痛4小时	1、主动脉夹层Debakey 1型;2、高血压病;3、鼻咽癌放疗后	主动脉瓣置换+升主动脉及半弓置换	自动出院
1007041	男	49岁	152/68	5年，未规律服药及监测	7.21	5.8	无	40支/天*20年	机会	突发胸背痛12小时	1、主动脉夹层Debakey 1型;2、高血压病	主动脉瓣置换+升主动脉成型术	治愈
1008630	男	64岁	86/47	5年,未规律服药及监测	8.73	5.8	无	40支/天*30年	机会	突发胸背痛35小时	1、主动脉夹层Debakey1型	主动脉瓣窦部成支型+升主动脉人工血管置换+三分支架植入术	治愈
1013720	男	38岁	154/87	5年,未规律服药及监测	15.53	5.8	无	40支/天*30年	机会	突发胸背痛10小时	1、主动脉夹层Debakey 1型;2、高血压病	主动脉瓣窦部成支型+升主动脉人工血管置换+三分支架植入术	自动出院
1016699	男	51岁	148/72	5年，未规律服药及监测	8.84	5.8	无	40支/天*30年	机会	突发胸背痛1天	1、主动脉夹层Debakey1型;2、高血压病	主动脉瓣窦部成支型+升主动脉人工血管置换+三分支架植入术	自动出院
1020053	男	61岁	120/70	5年,未规律服药及监测		5.8	无	40支/天*30年	机会	突发胸闷痛7天,加重10小时伴晕厥1次	1、主动脉夹层Debakey 1型	主动脉瓣成形+升主动脉及半弓人工血管置换+三分支支架植入术+CABG	自动出院
1025480	男	72岁	127/68	5年,未规律服药,未监测	9.96	5.8	无	40支/天*30年	机会	突发胸背痛11小时	1、主动脉夹层Debakey 1型;2、梅毒	主动脉半弓置换+三分支支架植入术	自动出院
1031172	男	54岁	154/96	5年，未规范治疗及监测	6.86	5.8	无	40支/天*30年	机会	突发胸背痛6小时	主动脉夹层Debakey 1型	主动脉半弓置换+弓部及降部支架植入术	治愈
1028481	男	66岁	138/85	5年，未规范治疗及监测	5.72	5.8	无	40支/天*30年	机会	突发胸背部疼痛伴咳嗽咳痰2天	1、主动脉夹层Debakey 1型;2、高血压病	胸主动脉瘤腔内隔绝术	治愈
1028229	男	37岁	165/80	5年，未规范治疗及监测	5.11	5.8	无	40支/天*30年	机会	发作性胸背痛4天	1、主动脉夹层Debakey 1型;2、高血压病	胸主动脉瘤腔内隔绝术	治愈
1030190	男	49岁	210/106	5年,未服药及监测	5.98	5.8	无	40支/天*30年	机会	突发胸背痛3天	1、主动脉夹层Debakey 1型;2、高血压病	胸主动脉覆膜支架腔内隔绝术	治愈
1028303	男	70岁	193/96	5年，规律服药，为监测	11.03	5.8	无	40支/天*30年	机会	突发胸背痛8小时	1、主动脉夹层Debakey1型	胸主动脉覆膜支架腔内隔绝术	治愈
1033635	男	50岁	146/84	5年,规律服药,控制可	6.74	5.8	无	40支/天*30年	机会	突发胸背痛20小时	1、主动脉夹层Debakey1型;2、高血压病	胸主动脉覆膜支架腔内隔绝术	死亡
1038353	男	66岁	133/63	5年,规律服药,控制可	3.87	5.8	无	40支/天*30年	机会	胸主动脉夹层支架植入术后1年,突发右侧胸痛5天	主动脉夹层 Debakey1型;胸主动脉支架植入术后.	胸腹主动脉覆膜支架腔内隔绝术	治愈
1043927	男	34岁	195/92	5年,规律服药,控制可	6.23	5.8	无	40支/天*30年	机会	突发胸背痛2天	主动脉夹层Debakey1型;高血压病	术前破裂	治愈
1042759	男	65岁	109/74	5年,规律服药,控制不详	6.71	5.8	无	40支/天*30年	机会	突发胸痛3天	1、主动脉夹层Debakey1型;2、胸主动脉覆膜支架植入术后	术前破裂	治愈
1050717	男	63岁	166/75	5年,规律服药,130/75	5	5.8	无	40支/天*40年	机会	突发胸背部疼痛伴咳嗽咳痰10小时	1、主动脉夹层 Debakey 1型	升主动脉置换术	治愈
1057088	男	62岁	130/80	5年,不规律服药,未监测血压	4.1	5.8	无	40支/天*40年	机会	胸背痛3月余	1、主动脉夹层Debakey 1型;2、高血压病;	升主动脉置换+主动脉弓支架植入术	治愈
1057760	男	73岁	147/63	5年,不规律服药,未监测血压	11.32	5.8	无	40支/天*40年	机会	突发胸背部疼痛7小时	1、主动脉夹层Debakey 1型;2、高血压病;	升主动脉置换+三分支支架植入术	好转
1057859	男	61岁	138/85	5年,不规律服药,未监测	6.45	5.8	无	40支/天*40年	机会	突发胸背部疼痛伴咳嗽咳痰1天	1、主动脉夹层 Debakey 1型	升主动脉置换+弓部支架植入术	治愈
1058733	男	80岁	153/66	5年，不规律服药，未监测	5.19	5.8	无	40支/天*40年	戒酒	突发胸痛2天	1、主动脉夹层Debakey 1型;2、高血压病;3、肾功能不全	升主动脉置换+弓部及三分支支架植入术	治愈
1063335	男	36岁	185/85	5年，不规律服药，未监测	6.85	5.8	无	40支/天*8年	戒酒5年	突发胸背部疼痛6天	1、主动脉夹层Debakey 1型;2、高血压病	升主动脉置换+弓部及三分支支架植入术	治愈
1064311	男	49岁	158/61	5年,不规律服药,控制不详	6.91	5.8	无	50支/天*20年	偶有	突发胸背部疼痛5小时	1、主动脉夹层Debakey 1型;2、高血压病	升主动脉置换+弓部及降部支架置换入术	治愈
1065453	男	51岁	78/51	5年,230/110,未规律治疗,未监测	10.66	5.8	无	50支/天*30年	偶有	突发胸背部疼痛2小时余	1、主动脉夹层Debakey 1型;2、高血压病	升主动脉置换	自行出院
1069037	男	47岁	159/100	5年,230/100,规律服药,未监测	8.42	5.8	无	50支/天*30年	偶有	突发胸背部疼痛5小时	1、主动脉夹层Debakey 1型;2、高血压病	升主动脉人工血管置换术+CABG	自行出院
1073759	男	52岁	96/52	5年，200/133，规律服药，130/80	4.84	5.8	无	50支/天*40年	偶有	突发胸背痛1天	1、主动脉夹层 Debakey 1型;2、高血压病	升主动脉人工血管置换术	好转
1076189	男	54岁	100/56	5年,200/100,未规律服药	6.63	5.8	无	5支/天*10年	偶有	突发胸背痛伴咳嗽咳痰10小时	1、主动脉夹层 Debakey 1型;2、高血压病;3肾功能不全	升主动脉人工血管置换术	治愈
1076915	男	40岁	198/79	5年,200/100,规律服药,未监测	9.72	5.8	无	5支/天*20年	偶有	突发胸背痛伴咳嗽5小时	1、主动脉夹层Debakey 1型;2、高血压病	升主动脉人工血管置换术	治愈
1081162	男	80岁	179/82	5年,190/100,规律服药,未监测	6.26	5.8	无	5支/天*20年	偶有	突发胸背痛伴咳嗽咳痰3天	1、主动脉夹层Debakey 1型;2、主动脉壁间血肿;3、主动脉溃疡破裂;4、高血压病	升主动脉人工血管置换术	好转
1088239	男	67岁	141/71	5年,190,未规律服药及监测		5.8	无	60支/天*20年,戒烟20年	偶有	突发胸背痛14小时	1、主动脉夹层Debakey1型;2、高血压病	升主动脉人工血管置换术	好转
1092397	男	53岁	173/68	5年,180/110,规律服药,控制不佳		5.8	无	60支/天*30年	嗜酒,量不详	突发胸背痛伴咳嗽7小时	1、主动脉夹层A型;2、高血压病	升主动脉人工血管置换术	治愈
1106112	男	45岁	148/71	5年,180/100,未规律治疗及监测		5.8	无	60支/天*30年	无	胸背痛13天,加重半天	1、主动脉夹层Debakey1型;2、高血压病	升主动脉人工血管置换术	治愈
1102985	男	53岁	108/62	5年,180/100,未规律服药治疗及监测		5.8	无	60支/天*30年	无	突发胸背痛20小时	1、急性主动脉夹层Debakey 1型;2、高血压病;3、主动脉支架植入术后	升主动脉人工血管置换术	治愈
1104898	男	57岁	139/65	5年,180/100,未规律服药及监测		5.8	无	60支/天*40年	无	突发胸背痛18小时	1、主动脉夹层Debakey1型;	升主动脉人工血管置换术	自动出院
1110393	男	66岁	88/45	5年,180/100,未规律服药及监测		5.8	无	70支/天*40年	无	突发胸背痛5小时	1、急性主动脉夹层 Debakey 1型;2、高血压病;3、梅毒	升主动脉人工血管置换术	治愈
1118952	男	63岁	137/59	5年,180/100,口服药物治疗,未监测		5.8	无	70支/天*40年	无	突发晕厥15小时	1、主动脉夹层 Debakey 1型;2、高血压病	升主动脉人工血管置换+主动脉弓降部支架植入术	好转
1119737	男	62岁	98/45	5年,180/100,规律服药,未监测		5.8	无	80支/天*30年	无	突发胸背部疼痛伴咳嗽咳痰9小时	1、主动脉夹层 Debakey 1型;2、高血压病	升主动脉人工血管置换+主动脉弓部及降部支架植入术	治愈
1124396	男	77岁	100/52	5年,170/100,未治疗	8.77	5.8	无	80支/天*40年	无	突发胸背痛6小时余	1、主动脉夹层Debakey 1型;2、高血压病	升主动脉人工血管置换+三分支支架植入术	自行出院
1124857	男	52岁	167/90	5年,160-180,未治疗及监测	5.98	5.8	无	8支/天*40年	无	突发胸背部疼痛10小时	1、主动脉夹层Debakey 1型;2、高血压病	升主动脉人工血管置换+半弓置换+三分支支架植入术	治愈
1126648	男	60岁	128/65	5年,160-180,未规律服药及监测		5.8	无	抽烟20年,戒烟20年	无	突发胸背痛6小时余	1、主动脉夹层Debakey 1型;2、高血压病	升主动脉及主动脉弓置换术	治愈
875281	男	53岁	155/96	5年,160-170,规律服药,130-150	6.19	5.8	无	机会	无	咳嗽咳痰1月	1、主动脉夹层Debakey 1型;2、高血压病；3、主动脉瓣置换术后	升主动脉及主动脉弓人工血管置换术	自动出院
958375	男	29岁	102/40	5年,160/95,规律服药,140-60	4.54	5.7	无	机会	无	突发胸背部剧痛12小时	1、主动脉夹层Debakey 1型;2、G3P2 35+6周宫内妊娠	升主动脉及主动脉弓人工血管置换+象鼻支架植入术	治愈
958054	男	67岁	225/125	5年,160/95,规律服药,140-60	7.23	5.7	无	机会	无	突发胸背部剧痛4小时	1、主动脉夹层Debakey1型;2、高血压病	升主动脉及主动脉弓人工血管置换+三分支支架植入术	自动出院
970130	男	41岁	170/100	5年,160,未规律服药及监测	6.38	5.7	无	机会	无	突发胸背部剧痛7小时	1、主动脉夹层Debakey 1型;2、高血压病	升主动脉及主动脉弓人工血管置换+三分支支架植入术	治愈
978724	男	63岁	111/79	5年,160,未规律服药及监测	6.87	5.7	无	机会	无	突发胸背部剧了疼痛2天	1、主动脉夹层Debakey 1型;2、高血压病	升主动脉及主动脉弓人工血管置换+降主动脉象鼻支架植入术	治愈
982136	男	50岁	159/70	5年,160,不规律服药,未监测	7.85	5.7	无	机会	无	突发胸背部疼痛4小时	1、主动脉夹层Debakey 1型;2、高血压病	升主动脉及全弓置换+象鼻支架植入术	治愈
981223	男	40岁	134/72	5年,150/95,规律服药,控制不详	7.77	5.7	无	机会	无	突发胸背痛10小时	1、主动脉夹层Debakey 1型;2、高血压病	升主动脉及全弓置换+象鼻支架植入术	治愈
986368	男	73岁	124/84	5年,150/90,未治疗及监测	6.2	5.7	无	机会	无	突发胸痛1天	1、主动脉夹层Debakey1型;2、高血压病	升主动脉及全弓置换+象鼻支架植入术	治愈
986692	男	31岁	142/75	5年,150,未规律服药及监测	5.18	5.7	无	机会	无	发现主动脉夹层6小时	1、主动脉夹层Debakey1型;2、G3P0,40+1周宫内妊娠	升主动脉及全弓置换+三分支支架植入术	治愈
986133	男	54岁	136/55	5年,140-150,未规律服药及监测	5.66	5.7	无	机会	无	突发胸背痛10小时	1、主动脉夹层Debakey 1型;2、高血压病	升主动脉及全弓置换+三分支支架植入术	治愈
990244	男	52岁	98/65	5年,140-150,不规律服药,未监测	6.25	5.7	无	机会	无	胸闷2天	1、主动脉夹层Debakey1型	升主动脉及全弓置换+三分支支架植入术	治愈
989926	男	69岁	143/85	5年,140/90,规律服药,110/80	6.02	5.7	无	机会	无	突发胸背部疼痛10小时	1、主动脉夹层Debakey1型	升主动脉及全弓人工血管置换术+降主动脉象鼻支架植入术	自动出院
991145	男	73岁	149/56	4天,180-190,未规律服药及监测	6.52	5.7	无	机会	无	反复胸背痛1个月,再发加重22小时	1、主动脉夹层Debakey1型;2、高血压病	升主动脉及全弓人工血管置换+降主动脉支架植入术	自动出院
995308	男	50岁	180/85	4年,未规律治疗及监测	5.7	5.7	无	戒烟	无	突发胸痛半天	主动脉夹层Debakey1型;高血压病	升主动脉及弓部人工血管置换术+三分支支架植入术	治愈
1001451	男	42岁	168/93	4年,未规律降压及监测	6.54	5.7	无	戒烟10年	无	突发背痛伴咳嗽1天	主动脉夹层Debakey 1型;高血压病	升主动脉及弓部人工血管置换术+三分支支架植入术	治愈
998559	男	75岁	169/75	4年,未规律服药及监测	8.92	5.7	无	戒烟10年	无	突发胸背部疼痛3天	1、主动脉夹层Debakey 1型;2、高血压病;	升主动脉及弓部人工血管置换术+三分支支架植入术	自动出院
1001451	男	42岁	120/70	4年,未规律服药及监测	6.54	5.7	无	戒烟3年,10/天*1月	无	主动脉夹层术后1月	主动脉夹层Debakey1型术后	升主动脉及弓部人工血管置换术+三分支支架植入术	好转
1013903	男	39岁	192/100	4年,未规律服药,未监测	6.1	5.7	无	戒烟5年	无	突发胸背痛10小时	1、主动脉夹层Debakey 1型;2、高血压病	升主动脉及弓部人工血管置换术	自动出院
1025771	男	76岁	147/97	4年,未规律服药,未监测	8.58	5.7	无	戒烟5年	无	突发胸背痛8小时	1、主动脉夹层Debakey1型;2、高血压病	升主动脉及弓部人工血管置换术	治愈
1026764	男	68岁	115/68	4年,200/100,未规律服药及监测	5.62	5.7	无	无	无	突发胸背痛15小时	1、主动脉夹层Debakey 1型;	升主动脉及弓部人工血管置换术	治愈
1030879	男	58岁	125/58	4年,185/105,未治疗及监测	6.72	5.7	无	无	无	突发胸背痛11小时	1、急性主动脉夹层Debakey1型	升主动脉及部分弓置换术+三分支支架植入术	治愈
1033343	男	43岁	140/79	4年,180,为规律及监测	6.62	5.7	无	无	无	突发胸背痛20小时	1、主动脉夹层Debakey 1型;2、高血压病	升主动脉及部分弓部人工血管置换术+远端支架植入术	治愈
1032575	男	44岁	233/108	4年,170/120,规律服药,未监测	7.06	5.7	无	无	无	突发胸背痛11小时	1、主动脉夹层Debakey 1型;2、高血压病	升主动脉及部分弓部人工血管置换术	治愈
881430	男	47岁	116/86	4年,170/100,未规律服药及监测	6.8	5.7	无	无	无	主动脉夹层术后3年,胸背部疼痛3天	1、主动脉夹层Debakey3型;2、主动脉夹层Debakey1型;3、高血压病	升主动脉及部分弓部人工血管置换术	治愈
990500	男	47岁	138/93	4年,160/未规律服药及监测	6.51	5.7	无	无	无	突发胸痛1天	1、主动脉夹层Debakey1型	升主动脉及部分弓部人工血管置换术	治愈
1041354	男	52岁	96/57	4年,160/100,不规律服药,未监测	6.55	5.7	无	无	无	突发胸背痛11小时	1、主动脉夹层Debakey1型	升主动脉及半弓置换术	治愈
1047561	男	29岁	156/89	4年,150/80,不规律服药,未监测	6.52	5.7	无	无	无	突发胸背部疼痛10小时	主动脉夹层Debakey 1型	升主动脉及半弓置换术	治愈
904311	男	60岁	142/77	40年,230/120,规律服药,控制130-140	17.14	5.7	无	无	无	夹层术后3年,突发左下腹部疼痛1天	1、主动脉夹层 Debakey 1型术后;2、腹主动脉瘤破裂;3、高血压病	升主动脉及半弓置换术	自动离院
1056370	男	37岁	151/92	4,160/100,不规律服药	6.19	5.7	无	无	无	突发胸痛4小时	1、主动脉夹层Debakey 1型;2、高血压病;	升主动脉及半弓置换+支架植入术	治愈
1056865	男	38岁	147/86	3月,未规律服药及监测	5.39	5.7	无	无	无	突发腹痛7天,加重2天	1、主动脉夹层 Debakey 1型	升主动脉及半弓置换+三分支支架植入术	治愈
1060562	男	48岁	135/63	3年,未规律治疗及监测	6.84	5.7	无	无	无	突发胸背部疼痛6小时	1、急性主动脉夹层Debakey 1型	升主动脉及半弓置换+三分支支架植入术	治愈
1061235	男	41岁	158/61	3年,未规律治疗,未监测	8.12	5.7	无	无	无	突发胸背部疼痛10小时	1、主动脉夹层Debakey 1型;2、高血压病	升主动脉及半弓置换+三分支支架植入术	治愈
1068655	男	51岁	94/46	3年，未规律服药及监测	6.89	5.7	无	无	无	突发胸背部疼痛6小时	1、急性主动脉夹层 Debakey 1型	升主动脉及半弓置换+三分支支架植入术	治愈
1069566	男	38岁	170/85	3年,未规律服药及监测	8.93	5.7	无	无	无	突发胸背部疼痛伴咳嗽咳痰6小时	1、急性主动脉夹层 Debakey 1型	升主动脉及半弓置换+三分支支架植入术	治愈
1073722	男	49岁	145/88	3年,未规律服药及监测	7.29	5.7	无	无	无	突发胸背部疼痛7小时	1、主动脉夹层 Debakey1型	升主动脉及半弓置换+三分支支架植入术	治愈
1082308	男	63岁	93/52	3年,未规律服药及监测	9.26	5.7	无	无	无	突发胸背痛伴咳嗽咳痰6小时	1主动脉夹层 Debakey 1型	升主动脉及半弓置换+三分支支架植入术	自行出院
1083813	男	54岁	130/56	3年，未规律服药及监测	7.83	5.7	无	无	无	突发胸腹痛5小时	1主动脉夹层 Debakey 1型;2、急性心包填塞	升主动脉及半弓置换+三分支支架植入术	自行出院
1086996	男	55岁	190/80	3年,未规律服药及监测	7.44	5.7	无	无	无	突发胸背痛伴咳痰咳痰8小时	1、主动脉夹层Debakey1型;2、高血压病	升主动脉及半弓置换+三分支支架植入术	治愈
1090004	男	48岁	130/75	3年,未规律服药,未监测		5.7	无	无	无	胸闷、心悸8天	1、主动脉夹层Debakey 1型;2、高血压病	升主动脉及半弓置换+三分支支架植入术	治愈
1092149	男	41岁	110/60	3年,未规律服药,未监测		5.7	无	无	无	突发胸闷痛8小时	1、主动脉夹层Debakey 1型	升主动脉及半弓置换+三分支支架植入术	治愈
1096206	男	71岁	136/53	3年,未规范治疗及控制		5.7	无	无	无	胸闷、气喘16小时	1、主动脉夹层Debakey 1型;2、高血压病	升主动脉及半弓人造血管置换+三分支支架植入术	脑梗,自动出院
1096206	男	71岁	136/53	3年,规律服药,未监测		5.7	无	无	无	胸闷、气喘16小时余	1、主动脉夹层Debakey 1型;2、高血压病;3、桥本	升主动脉及半弓人造血管置换+三分支支架植入术	自动出院
1115681	男	71岁	172/78	3年，规律服药，为监测		5.7	无	无	无	胸背痛11小时余	1、急性主动脉夹层 Debakey 1型;2、高血压病	升主动脉及半弓人工血管置换术+三分支支架植入术	治愈
1119124	男	35岁	172/78	3年,规律服药,控制可		5.7	无	无	无	胸背痛6小时	1、急性主动脉夹层 Debakey 1型;2、高血压病	升主动脉及半弓人工血管置换术+三分支支架植入术	治愈
1121976	男	53岁	134/67	3年,规范服药,控制可		5.7	无	无	无	突发胸背部疼痛9小时	1、主动脉夹层Debakey 1型;2、高血压病	升主动脉及半弓人工血管置换术+三分支支架植入术	自行出院
1123891	男	68岁	122/65	3年,220/170,未规律服药及监测	6.57	5.7	无	无	无	胸痛12小时	1、主动脉夹层Debakey 1型;2、高血压病	升主动脉及半弓人工血管置换术	治愈
1128096	男	53岁	160/78	3年,200/90,未规律治疗,控制不佳	7.85	5.7	无	无	无	突发胸背痛6小时余	1、主动脉夹层Debakey 1型;2、高血压病	升主动脉及半弓人工血管置换术	治愈
1132025	男	58岁	132/68	3年,200/120,未规律服药,控制不详		5.7	无	无	无	突发胸背部疼痛伴咳嗽咳痰11小时	1、主动脉夹层Debakey 1型;2、高血压病	升主动脉及半弓人工血管置换术	治愈
1133978	男	72岁	130/75	3年,180-190/90-100,未服药及监测		5.7	无	无	无	突发胸痛5小时	1、主动脉夹层Debakey 1型;2、高血压病；2、肠系膜上动脉夹层	升主动脉及半弓人工血管置换+三分支支架植入术+CABG	自动出院
1139865	男	51岁	123/94	3年,180/不规律服药,未监测		5.7	无	无	无	突发胸背痛5天	1、主动脉夹层Debakey 1型;2、高血压病	升主动脉及半弓人工血管置换+三分支支架植入术+CABG	治愈
1141614	男	70岁	101/52	3年,180/120,规律服药,控制120-130		5.7	无	无	无	突发胸背痛4天	1、主动脉夹层Debakey 1型;	升主动脉及半弓人工血管置换+三分支支架植入术
982652	男	54岁	113/60	3年,180/100,未规范治疗及监测	6.98	5.6	无	无	无	突发胸背痛17小时	1、主动脉夹层Debakey1型	升主动脉及半弓人工血管置换+三分支支架植入术	治愈
979305	男	46岁	152/75	3年,180/100,不规律服药,未监测	5.5	5.6	无	无	无	突发胸背部剧痛8小时	1、主动脉夹层Debakey 1型;2、高血压病	升主动脉及半弓人工血管置换+三分支支架植入术	治愈
983882	男	31岁	150/98	3年,180/100	4.73	5.6	无	无	无	突发胸背部疼痛5天	1、急性主动脉夹层Debakey 1型;2、高血压病	升主动脉及半弓人工血管置换+三分支支架植入术	治愈
988021	男	61岁	168/78	3年,180,未规律服药及监测	7.83	5.6	无	无	无	突发胸背痛6小时	1、主动脉夹层Debakey 1型;2、高血压病	升主动脉及半弓人工血管置换+三分支支架植入术	自动出院
989543	男	52岁	105/52	3年,180,未规律服药,未监测	7.71	5.6	无	无	无	突发胸背痛22小时	1、主动脉夹层Debakey1型;2、高血压病	升主动脉及半弓人工血管置换+三分支支架植入术	治愈
1008561	男	43岁	115/65	3年,180,不规则服药,未监测	7.06	5.6	无	无	无	突发胸背痛12小时	1、主动脉夹层Debakey 1型;2、高血压病	升主动脉及半弓人工血管置换+三分支支架植入术	治愈
1025059	男	63岁	128/72	3年,165/105,未规律服药及监测	6.35	5.6	无	无	无	突发胸背部疼痛5小时	1、主动脉夹层Debakey1型;2、高血压病	升主动脉及半弓人工血管置换+三分支支架植入术	治愈
1029431	男	61岁	111/90	3年,165/105,未规律服药及监测	9.21	5.6	无	无	无	突发胸背痛18小时	主动脉夹层Debakey 1型;高血压病	升主动脉及半弓人工血管置换+三分支支架植入术	治愈
1033885	男	64岁	132/71	3年,165,规律服药,自诉可	7.51	5.6	无	无	无	突发胸背痛36小时	1、急性主动脉夹层Debakey 1型;2高血压病	升主动脉及半弓人工血管置换+三分支支架植入术	治愈
1035561	男	50岁	116/65	3年,143/93,未治疗及监测	5.8	5.6	无	无	无	突发胸背痛30小时	1、主动脉夹层Debakey 1型;2、高血压病;3、冠心病	升主动脉及半弓人工血管置换+三分支支架植入术	死亡
1035604	男	62岁	78/56	3年,140/110,不规律服药,控制可	10.88	5.6	无	无	无	突发胸背痛10小时	1、主动脉夹层Debakey 1型;2、高血压病	升主动脉及半弓人工血管置换+三分支支架植入术	自动出院
1037347	男	65岁	78/56	3个月.不规律服药,未监测	16.19	5.6	无	无	无	突发胸背痛6小时	1、主动脉夹层Debakey1型;2、高血压病	升主动脉及半弓人工血管置换+三分支支架植入术	治愈
1042530	男	47岁	150/67	30年，规律服药，控制不详	7.07	5.6	无	无	无	突发胸痛伴大汗淋漓10小时	1、主动脉夹层Debakey1型;2、高血压病	升主动脉及半弓人工血管置换+三分支支架植入术	治愈
1043822	男	37岁	156/72	30年,180,规律服药,未监测	5.12	5.6	无	无	无	突发胸背部疼痛10小时	1、主动脉夹层Debakey1型;2、高血压病	升主动脉及半弓人工血管置换+三分支支架植入术	治愈
1042318	男	55岁	122/62	30年,170/13,近期规律服药,未监测	6.59	5.6	无	无	无	突发胸背部疼痛10小时	1、主动脉夹层Debakey 1型	升主动脉及半弓人工血管置换+三分支支架植入术	治愈
1041094	男	54岁	76/40	30年,170/100,规律服药,控制可	11.83	5.6	无	无	无	突发胸背痛5小时	1、主动脉夹层Debakey1型;2、高血压病	升主动脉及半弓人工血管置换+三分支支架植入术	治愈
1044433	男	65岁	112/50	2天,150-160,未治疗监测		5.6	无	无	无	突发胸背痛8小时	1、主动脉夹层Debakey 1型	升主动脉及半弓人工血管置换+三分支支架植入术	自动出院
1048261	男	52岁	122/46	2天,150-160,未治疗	8.24	5.6	无	无	无	突发胸背痛6小时	主动脉夹层Debakey 1型	升主动脉及半弓人工血管置换+三分支支架植入术	治愈
1045968	男	53岁	160/96	2年,未监测,未治疗	7.21	5.6	无	无	无	突发胸背部疼痛7小时	1、主动脉夹层Debakey 1型;2、高血压病	升主动脉及半弓人工血管置换+三分支支架植入术	自动出院
1041088	男	54岁	150/92	2年,未规律服药,未监测	6.25	5.6	无	无	无	胸主动脉腔内隔绝术后2月,胸闷8天	1、主动脉夹层 Debakey 1型;2、高血压病	升主动脉及半弓人工血管置换+三分支支架植入术	治愈
1057958	男	55岁	107/63	2年,未规律服药	6.77	5.6	无	无	无	突发胸背部疼痛11小时	1、主动脉夹层Debakey 1型;2、高血压病;	升主动脉及半弓人工血管置换+三分支支架植入术	治愈
1059226	男	45岁	126/80	2年,未规律服药		5.6	无	无	无	突发胸背部疼痛8小时	1、急性主动脉夹层Debakey 1型	升主动脉及半弓人工血管置换+三分支支架植入术	自动离院
1060563	男	73岁	126/52	2年，未服药及监测	6.89	5.6	无	无	无	突发胸痛17小时	1、急性主动脉夹层Debakey 1型	升主动脉及半弓人工血管置换+三分支支架植入术	治愈
1073162	男	58岁	112/46	2年，未服药及监测	7.36	5.6	无	无	无	突发胸痛7小时	1、急性主动脉夹层Stanford A型;2、高血压病	升主动脉及半弓人工血管置换+三分支支架植入术	自动出院
1073910	男	37岁	201/105	2年，未服药及监测	6.47	5.6	无	无	无	突发胸背痛8小时	1、主动脉夹层 Debakey 1型;2、高血压病	升主动脉及半弓人工血管置换+三分支支架植入术	治愈
1081285	男	49岁	149/82	2年,未服药,未监测		5.6	无	无	无	突发胸背部疼痛伴咳嗽8天	1、主动脉夹层Debakey 1型;2、高血压病	升主动脉及半弓人工血管置换+三分支支架植入术	治愈
1084037	男	63岁	68/50	2年,规律服药,控制可	10.5	5.6	无	无	无	突发胸背部疼痛伴咳嗽咳痰4小时	1、主动脉夹层Debakey 1型;2、心包积液;3、高血压病	升主动脉及半弓人工血管置换+三分支支架植入术	自行出院
1089165	男	56岁	173/68	2年,规律服药,控制可	7.8	5.6	无	无	无	突发胸背痛伴咳嗽7小时	1、主动脉夹层Debakey1型;2、高血压病	升主动脉及半弓人工血管置换+三分支支架植入术	治愈
1085381	男	69岁	146/76	2年，规律服药，控制可	6.94	5.6	无	无	无	突发胸痛伴咳嗽咳痰6小时	主动脉夹层Debakey 1型,高血压病	升主动脉及半弓人工血管置换+三分支支架植入术	治愈
1092056	男	76岁	153/85	2年,规律服药,规律监测,控制可		5.6	无	无	无	突发胸痛9小时	1、主动脉夹层A型;2、高血压病	升主动脉及半弓人工血管置换+三分支支架植入术	自行出院
1092420	男	51岁	145/72	2年,不规律服药,控制不详		5.6	无	无	无	突发胸痛8小时	1、主动脉夹层A型;2、高血压病	升主动脉及半弓人工血管置换+三分支支架植入术	死亡
1092503	男	55岁	145/83	2年,233/122,未规律服药及监测		5.6	无	无	无	突发胸背痛伴咳嗽9小时	1、主动脉夹层A型;2、高血压病	升主动脉及半弓人工血管置换+弓降部三分支支架植入术	治愈
1092523	男	62岁	142/62	2年,190/85,不规律服药及监测		5.6	无	无	无	突发前胸及后背疼痛伴左侧肢体无力5小时余	1、主动脉夹层Debakey 1型	升主动脉及半弓动脉人工血管置换+三分支支架植入术	治愈
1092056	男	76岁	153/85	2年,190/100,未规律服药,未监测	7.95	5.6	无	无	无	突发胸痛9小时	1、主动脉夹层Debakey1型;2、高血压病;3、急性肾功能不全	升主动脉及半弓动脉人工血管置换+三分支支架植入术	自动出院
1096421	男	56岁	144/82	2年,180/100,未治疗及未监测		5.6	无	无	无	突发胸背痛3天	1、主动脉夹层Debakey 1型;2、高血压病	升主动脉成形+主动脉弓及降主动脉支架植入术	治愈
1114409	男	70岁	152/90	2年,180/100,规律服药,控制不详	5.49	5.6	无	无	无	突发胸背痛2天	1、主动脉夹层 Debakey 1型;2、壁间血肿;3、高血压病	升主动脉成形+主动脉弓及降主动脉支架植入术	好转
1115846	男	66岁	85/61	2年,180/100,拜新同1片QD,不详		5.6	无	无	无	突发胸腹痛9小时	1、主动脉夹层A型;2、高血压病	升主动脉成形+半弓人工血管置换+三分支支架植入术	治愈
1116820	男	27岁	127/62	2年,170-185/规律服药,未监测		5.6	无	无	无	突发胸背部疼痛10小时	1、主动脉夹层 Debakey 1型;	升主动脉成形+半弓人工血管置换+三分支支架植入术	治愈
1121212	男	71岁	119/63	2年,170/120,规律服药,未监测		5.6	无	无	无	胸背痛8小时余	1、急性主动脉夹层 Debakey 1型;2、上消化道出血	升主动脉成形+半弓人工血管置换+三分支支架植入术	治愈
1124334	男	55岁	118/48	2年,160/110,未规律服药及监测		5.6	无	无	无	突发胸背部疼痛4小时	1、主动脉夹层Debakey 1型;	升主动脉成形+半弓人工血管置换+三分支支架植入术	治愈
1127473	男	62岁	127/84	2年,150/90,未规律服药及监测	5.35	5.6	无	无	无	突发胸痛6小时	1、主动脉夹层Debakey 1型;	升主动脉成形+半弓人工血管置换+三分支支架植入术	治愈
1128023	男	46岁	124/54	2年,150/90,未规律服药及监测	7.6	5.6	无	无	无	提重物后胸痛伴大汗、双下肢麻木1.5h	1、主动脉夹层Debakey 1型;2、高血压病	升主动脉成形+半弓人工血管置换+三分支支架植入术	治愈
1131319	男	68岁	138/85	2年,150,未治疗及监测	6.56	5.6	无	无	无	突发胸痛8小时	1、主动脉夹层Debakey 1型;	升主动脉成形+半弓人工血管置换+三分支支架植入术	治愈
1132704	男	65岁	166/99	2个月,200/100,规律服药,140-150	9.74	5.6	无	无	无	突发胸痛5小时	1、主动脉夹层Debakey 1型;	破裂	自动出院
1137239	男	62岁	222/112	20年,自行服药,未见	9.15	5.6	无	无	无	胸背部疼痛伴咳嗽咳痰6小时	1、主动脉夹层Debakey 1型，2、高血压病	破裂	自动出院
1137279	男	51岁	135/68	20年,硝苯地平控制		5.6	无	无	无	突发胸背痛6小时	1、主动脉夹层Debakey 1型;	破裂	治愈
1137286	男	44岁	69/46	20年,未规律服药,未监测		5.6	无	无	无	突发胸痛1天	1、主动脉夹层Debakey 1型，2、高血压病；3、主动脉瓣二叶畸形	破裂	自动出院
1140108	男	52岁	161/66	20年,未规律服药,未监测		5.6	无	无	无	突发上腹痛1天	1、主动脉夹层Debakey 1型;	破裂	治愈
1133195	男	55岁	150/70	20年,未规律服药,未监测		5.6	无	无	无	突发胸背部疼痛7小时	1、主动脉夹层Debakey 1型;	破裂	治愈
989964	男	50岁	176/104	20年,规律服药,未监测	6.75	5.6	无	无	无	突发胸背部疼痛15小时	1、主动脉夹层Debakey2型;2、高血压病	破裂	治愈
1134857	男	66岁	107/55	20年，规律服药，未监测		5.6	无	无	无	胸痛1小时余	1、主动脉夹层 Debakey2型；2、升主动脉壁间血肿；3、高血压病	破裂	治愈
976085	男	72岁	160/80	20年,规律服药,未监测	10.77	5.5	2型5年,未规律服药及监测	无	无	发现主动脉夹层7天	1、主动脉夹层Debakey 1型;2、高血压病;3、2型糖尿病	拟手术,术前破裂	治愈
977353	男	52岁	128/73	20年,规律服药,控制良好	8.15	5.5	无	无	无	突发胸部剧痛14小时	1、主动脉夹层Debakey1型	拟手术,术前破裂	治愈
982649	男	71岁	158/78	20年，规律服药，130-140/80-90	5.59	5.5	无	无	无	突发胸部剧痛14小时	1、主动脉夹层Debakey1型;2、急性脑卒中	降主动脉夹层腔内修复术	自动出院
986877	男	52岁	138/66	20年,不规律服药,未监测	5.88	5.5	无	无	无	发现胸背部疼痛12天,呕血1次	1主动脉夹层Debakey 1型;高血压病;酒精肝;上消化道出血治疗后	腹主动脉腔内修复术	好转
1005574	男	50岁	184/93	20年，不规律服药，未监测	5.63	5.5	无	无	无	突发胸背痛4天余	1、主动脉夹层Debakey 1型;	腹主动脉覆膜支架腔内隔绝术	治愈
1008064	男	25岁	133/65	20年,200/130,未规律治疗	6.98	5.5	无	无	无	突发胸背痛27小时	1、主动脉夹层Debakey 1型;2、高血压病	放弃	治愈
1009357	男	29岁	126/82	20年,200/100,未规律服药,未监测	4.95	5.5	无	无	无	突发腰背部痛2周	1、主动脉夹层Debakey 1型;2、高血压病	放弃	自行出院
1006592	男	22岁	143/82	20年,200,规律服药,150-160	5.55	5.5	无	无	无	突发胸痛12小时	1、主动脉夹层Debakey 1型;2、妊娠24+3周	放弃	死亡
1011737	男	57岁	175/90	20年,180-200,规律服药,控制可	6.92	5.5	无	无	无	突发胸背痛2天	1、主动脉夹层Debakey 1型;2、高血压病;3、肠系膜上A夹层	二尖瓣置换+升主动脉及半弓置换+三分支支架植入术	治愈
1013925	男	43岁	192/100	20年,180/120,规律服药,控制130-140	6.34	5.5	无	无	无	突发胸背痛10小时	1、主动脉夹层Debakey 1型;2、高血压病	部分升主动脉及半弓人工血管置换术	自动出院
1026135	男	50岁	170/66	20年,180/120,规律服药,130-140	7.6	5.5	无	无	无	发作胸背部疼痛5天	1、主动脉夹层Debakey1型;2、高血压病	保守治疗(家属拒绝手术)	治愈
1029164	男	46岁	152/82	20年,180/110,自行服药治疗,未监测	5.99	5.5	无	无	无	突发胸闷痛14小时	主动脉夹层Debakey 1型;高血压病	保守治疗(家属拒绝手术)	治愈
1032478	男	48岁	132/78	20年,180/110,自行服药,未规律监测	8.57	5.5	无	无	无	突发胸背痛6小时	1、主动脉夹层Debakey 1型;2、高血压病	保守治疗	治愈
1033344	男	43岁	154/96	20年,180/110,未规律服药及监测		5.5	无	无	无	突发胸背痛15小时	主动脉夹层Debakey 1型	保守治疗	治愈
1035328	男	43岁	120/80	20年,180/100,规律服药,控制不详	5.06	5.5	无	无	无	突发胸背痛6小时	1、主动脉夹层Debakey1型;	保守治疗	治愈
1032561	男	32岁	98/58	20年,180/100,不规律服药,未监测	7.79	5.5	无	无	无	突发胸背痛20小时	1、主动脉夹层Debakey1型;2、高血压病	保守治疗	治愈
1034621	男	43岁	166/75	20年,180,规律服药,130-160	7.96	5.5	无	无	无	突发胸背部疼痛伴咳嗽咳痰2天	1、主动脉夹层Debakey1型;2、高血压病	保守/破裂(麻醉前破裂)	自行出院
1033049	男	69岁	148/88	20年,170/110,规律服药,未监测	6.85	5.5	无	无	无	突发胸背部疼痛1天	1、主动脉夹层Debakey1型;2、脑梗死;3、蛛网膜下腔出血	保守/破裂	自动出院
1040350	男	45岁	166/75	20年,170,规律服药,未监测	7.35	5.5	无	无	无	突发胸背部疼痛伴咳嗽咳痰2天	主动脉夹层Debakey 1型	保守(手术风险大,家属拒绝手术)	治愈
1041350	男	44岁	148/73	1月,规律服药,控制可	8.95	5.5	无	无	无	突发胸背痛9小时	1、主动脉夹层Debakey1型;2、高血压病	保守(手术风险大,家属拒绝)	治愈
1046119	男	53岁	160/96	1月,规律服药,具体不详	8.09	5.5	无	无	无	突发胸背部疼痛17小时	1、主动脉夹层Debakey 1型;2、高血压病	保守(手术风险大,家属拒绝)	自动出院
1057266	男	51岁	167/75	1月,150-160,未规律服药及监测	7.07	5.5	无	无	无	突发胸背部疼痛6小时	1、主动脉夹层 Debakey 1型	保守(破裂)	治愈
1058506	男	53岁	167/83	1年余,220/100,规律服药,未监测	8.07	5.5	无	无	无	突发胸背部疼痛伴咳嗽咳痰16小时	1、主动脉夹层Debakey 1型;2、高血压病;3、尿毒症	保守(破裂)	好转
1061470	男	52岁	136/75	1年，未监测及服药	6.7	5.5	无	无	无	突发胸背部疼痛伴咳嗽咳痰1天	1、主动脉夹层Debakey 1型;2、高血压病	保守(破裂)	治愈
1066919	男	36岁	117/68	1年,未规律治疗及监测	5.2	5.5	无	无	无	体检发现主动脉夹层12小时	1、主动脉夹层Debakey 1型	保守(破裂)	治愈
1071627	男	51岁	128/80	1年,未规律治疗	12.87	5.5	无	无	无	胸闷痛2天	1、急性主动脉夹层 Debakey 1型	保守(破裂)	治愈
1079731	男	51岁	91/60	1年，未规律服药及监测	9.01	5.5	无	无	无	突发胸背痛伴咳嗽6小时	1、主动脉夹层Debakey 1型;2、高血压病	保守(经济原因,拒绝手术)	治愈
1083799	男	49岁	173/102	1年,未规律服药及监测	6.61	5.5	无	无	无	突发胸背痛伴咳嗽咳痰2天	1、主动脉夹层Debakey 1型;2、高血压病	保守(经济原因,拒绝手术)	治愈
1086232	男	45岁	136/62	1年,未规律服药及监测	5.75	5.5	无	无	无	胸腹痛10天	1、主动脉夹层Debakey1型	保守(经济原因)	治愈
1091601	男	54岁	115/72	1年,未规律服药及监测	6	5.5	无	无	无	突发胸痛4小时	1、主动脉夹层A型;2、高血压病	保守(家庭经济原因,患者年龄大,拒绝手术)	自动出院
1091601	男	54岁	115/72	1年,未规律服药,未监测		5.5	无	无	无	突发胸痛4小时	1、主动脉夹层Debakey1型;2、高血压病	保守(家属要求)	自动出院
1093108	男	67岁	82/56	1年,未规律服药,未监测		5.5	无	无	无	突发胸背痛6小时	1、主动脉夹层Debakey 1型;2、高血压病;3冠心病	保守(家属要求)	治愈
1093514	男	73岁	89/63	1年,未规律服药		5.5	无	无	无	突发胸背痛9小时	1、主动脉夹层Debakey 1型;2、高血压病;3、心包积液	保守(家属要求)	自动出院
1094461	男	50岁	172/80	1年,为规律服药及监测		5.5	无	无	无	突发胸背痛5小时	主动脉夹层Stanford A型	保守(家属要求)	治愈
995439	男	57岁	102/56	1年,规律服药,未监测		5.5	无	无	无	突发胸腹痛5小时	1、主动脉夹层Debakey 1型;2、高血压病	保守(家属要求)	自行出院
1098739	男	48岁	145/89	1年,不规律服药		5.5	无	无	无	突发胸背痛5天	1、主动脉夹层Debakey1型;2、高血压病	保守(家属拒绝手术)	治愈
1101702	男	49岁	182/79	1年,200/110,未规律服药及监测		5.5	无	无	无	突发胸痛伴双下肢麻木9小时	1、主动脉夹层 Debakey 1型;2、高血压病	保守(家属拒绝手术)	治愈
1105967	男	51岁	139/65	1年,200/110,规律服药,控制差		5.5	无	无	无	突发胸背痛13小时	1、急性主动脉夹层Debakey 1型	保守(家属拒绝手术)	治愈
1121428	男	54岁	134/89	1年,200/105,未服药及监测		5.5	无	无	无	胸背部疼痛8天	1、主动脉夹层 Stanford A型;2、高血压病	保守(家属拒绝手术)	治愈
1126934	男	44岁	169/91	1年,180/105,未服药及监测	6.79	5.5	无	无	无	突发胸背痛11小时	1、主动脉夹层Debakey 1型;2、高血压病	保守(家属拒绝手术)	自行出院
1133194	男	34岁	186/94	1年,180/,未规律服药,未监测	7.6	5.5	无	无	无	突发胸痛10小时	1、主动脉夹层Debakey 1型;2、高血压病	保守(家属拒绝手术)	治愈
1133623	男	49岁	111/45	1年,180,规律服药,未监测		5.5	无	无	无	突发胸痛9小时	1、主动脉夹层Debakey 1型;2、高血压病	保守(家属拒绝手术)	治愈
1136190	男	30岁	120/55	1年,165/90,未服药及监测	8.52	5.5	无	无	无	突发胸背部疼痛7小时	1、主动脉夹层Debakey 1型;	保守(家属拒绝手术)	治愈
1139998	男	66岁	122/74	1年,150/90,未服药治疗及监测		5.5	无	无	无	胸背痛1天	1、主动脉夹层Debakey 1型，2、高血压病	保守(家属拒绝手术)	治愈
1140123	男	74岁	81/62	1年,140-150/未规律服药,未监测		5.5	无	无	无	胸背痛1天	1、主动脉夹层Debakey 1型，2、高血压病	保守(家属拒绝手术)	自动出院
961288	男	42岁	170/80	1年,140-150,未规律治疗及监测	7.04	5.4	无	无	无	反复腰背痛5小时	1、主动脉夹层Debakey1型;2、高血压病	保守(家属拒绝手术)	死亡
980860	男	68岁	160/70	15年，规律服药，为监测	6.79	5.4	无	无	无	突发左侧背部疼痛1天	1、主动脉夹层Debakey 1型;2、高血压病	保守(家属拒绝手术)	治愈
987640	男	57岁	152/74	15年,规律服药,130-140	6.97	5.4	无	无	无	突发胸背痛伴头晕9小时	急性主动脉夹层Debakey1型;高血压病	保守(家属拒绝手术)	治愈
989772	男	51岁	149/56	15年,不规律服药	8.73	5.4	无	无	无	突发胸背痛5小时	1、主动脉夹层Debakey1型;2、高血压病	保守(家属拒绝手术)	治愈
1022091	男	61岁	90/60	15年,170-180,规律服药,自行停药	5.1	5.4	无	无	无	反复胸背痛8天	1、主动脉夹层Debakey1型;2、高血压病	保守(家属拒绝手术)	自动出院
1026531	男	50岁	105/56	14年,规律服药,控制良好	5.43	5.4	无	无	无	突发胸背痛7小时	1、主动脉夹层Debakey1型;2、高血压病	保守(家属拒绝手术)	自动出院
1031888	男	39岁	188/66	13天,规律服药,控制可	9.02	5.4	无	无	无	突发胸背痛10小时,血便6小时	1、主动脉夹层Debakey1型;2、腹腔干夹层;3、高血压病;4、消化道出血	保守(家属拒绝手术)	治愈
1035043	男	40岁	154/90	13天,180/110,规律服药,可	7.74	5.4	无	无	无	突发胸背痛24小时	1、主动脉夹层Debakey1型;2、高血压病	保守(患者家属拒绝手术)	治愈
1040767	男	62岁	146/75	13年,170/70,规律服药,120-130	5.63	5.4	无	无	无	突发胸背部胸痛伴咳嗽咳痰1天	1、主动脉夹层Debakey1型;2、高血压病	保守(风险大,拒绝手术)	治愈
1092541	男	38岁	200/99	13年,160/80,不规律服药		5.4	无	无	无	突发胸背痛8小时	1、主动脉夹层Debakey1型;2、高血压病	保守(风险大,拒绝手术)	治愈
1042540	男	36岁	183/89	12年,规律服药,未监测	10.99	5.4	无	无	无	突发胸闷痛12小时	主动脉夹层Debakey1型;高血压病	保守(风险大,家属拒绝手术)	治愈
1044838	男	59岁	125/76	12年,220/110,规律服药,控制可	6.71	5.4	无	无	无	突发胸背痛8小时	1、主动脉夹层Debakey1型;2、高血压病	保守(风险大,家属拒绝手术)	治愈
1046652	男	37岁	161/70	10月,157/70,未规律服药及监测	6.2	5.4	无	无	无	突发胸背部疼痛1天	1、主动脉夹层Debakey 1型;2、高血压病	保守(风险大,家属拒绝手术)	治愈
1053296	男	62岁	150/78	10天,200,口服拜新同	6.67	5.4	无	无	无	主动脉夹层术后29天,气促7天	1、主动脉夹层Stanford A型	保守(风险大,家属拒绝手术)	治愈
1056393	男	72岁	115/72	10年自行规律服药,未监测	6.11	5.4	无	无	无	腰背部疼痛4天	1、主动脉夹层 Debakey 1型;2、肠系膜上动脉夹层	保守	自动出院
1056393	男	72岁	115/72	10年规律服药,控制不详	6.11	5.4	无	无	无	胸背部疼痛4天	1、主动脉夹层Debakey 1型;高血压病	保守	好转
1078384	男	40岁	122/58	10年不规律服药,未监测	6.17	5.4	无	无	无	突发胸背痛8小时	1、主动脉夹层Debakey 1型;	保守	治愈
1079841	男	33岁	164/70	10年,未规律治疗	10.97	5.4	无	无	无	突发胸背部疼痛6小时	1、主动脉夹层Debakey 1型;2、高血压病	保守	治愈
1080597	男	61岁	154/70	10年,未规律服药及监测	4.72	5.4	无	无	无	突发胸背部疼痛6小时	1、主动脉夹层Debakey 1型;2、高血压病	保守	治愈
1081386	男	66岁	106/64	10年,未规律服药及监测		5.4	无	无	无	突发胸背痛伴咳嗽17小时	1、主动脉夹层Debakey 1型;2、高血压病	保守	转院
1083082	男	43岁	140/82	10年,未规律服药及监测	6.15	5.4	无	无	无	突发胸背痛6小时	1、主动脉夹层Debakey 1型;2、高血压病	保守	治愈
1081386	男	66岁	106/64	10年,未规律服药及监测	5.69	5.4	无	无	无	突发胸背痛伴咳嗽17小时	1、主动脉夹层Debakey 1型;2、高血压病	保守	自动出院
1086032	男	60岁	180/102	10年,未规律服药及监测	6.87	5.4	无	无	无	突发胸背痛伴咳嗽8小时	1、主动脉夹层Debakey1型;2、高血压病	保守	自行出院
1088484	男	32岁	239/120	10年,未规律服药及监测		5.4	无	无	无	突发胸背痛伴咳嗽7小时	1、主动脉夹层Debakey1型;2、高血压病	保守	治愈
1089164	男	44岁	173/104	10年，未规律服药及监测		5.4	无	无	无	突发胸背痛伴咳嗽咳痰6小时	1、主动脉夹层Debakey1型	保守	自行出院
1092541	男	38岁	200/99	10年,未规律服药及监测		5.4	无	无	无	突发胸背痛8小时	1、主动脉夹层Debakey 1型;2、高血压病	保守	治愈
1092491	男	52岁	61/45	10年,未规律服药及监测	9.43	5.4	无	无	无	突发胸背痛7小时	1、主动脉夹层Debakey1型;2、高血压病	保守	治愈
1092576	男	48岁	124/69	10年，未规律服药及监测		5.4	无	无	无	突发胸背痛4小时	1、主动脉夹层Debakey 1型;2、高血压病	保守	死亡
1092604	男	43岁	125/60	10年,未规律服药及监测	8.4	5.4	无	无	无	突发胸痛7小时	1、主动脉夹层Debakey 1型;2、高血压病	保守	治愈
1095445	男	39岁	154/91	10年,未规律服药,未监测		5.4	无	无	无	突发胸背痛伴胸闷8小时	1、主动脉夹层Debakey 1型;2、高血压病	保守	治愈
1102770	男	38岁	148/75	10年,未规律服药,未监测		5.4	无	无	无	反复气促3年余,胸痛2天	1、急性主动脉夹层Debakey 1型;2、扩心病;3、高血压病	保守	好转
1111375	男	50岁	178/64	10年,未规律服药,未监测		5.4	无	无	无	突发胸背部疼痛8小时	1、急性主动脉夹层 Debakey 1型;2、高血压病	保守	自行出院
1127768	男	64岁	125/66	10年,未规范治疗及监测	15.34	5.4	无	无	无	突发胸背部疼痛4小时	1、主动脉夹层Debakey 1型;2、高血压病	保守	自动出院
1127785	男	26岁	114/54	10年,未服药治疗及监测	7.23	5.4	无	无	无	突发胸背部疼痛4小时	1、主动脉夹层Debakey 1型;	保守	治愈
1129563	男	67岁	125/69	10年,未服药物治疗及监测	9.65	5.4	无	无	无	突发意识丧失7小时	1、主动脉夹层Debakey 1型;2、高血压病	保守	治愈
1130332	男	63岁	126/73	10年,未服药,未控制	5.18	5.4	无	无	无	突发胸痛3小时	1、主动脉夹层Debakey 1型;	保守	治愈
1133811	男	52岁	146/90	10年，规律用药，120/80	7.3	5.4	无	无	无	突发胸痛10小时	1、主动脉夹层Debakey 1型;2、高血压病	保守	治愈
1137816	男	50岁	170/70	10年，规律服药，未监测	8.52	5.4	无	无	无	突发胸背痛6小时	1、主动脉夹层Debakey 1型;	保守	自动出院
1138725	男	75岁	177/89	10年,规律服药,未监测		5.4	无	无	无	突发晕厥1天	1、主动脉夹层Debakey 1型;	保守	自动出院
1139775	男	45岁	118/68	10年,规律服药,未监测		5.4	无	无	无	突发胸背痛9小时	1、主动脉夹层Debakey 1型;2、精神分裂症；3、肝脓肿术后	保守
1100415	男	76岁	126/86	10年,规律服药,未监测	4.52	5.4	无	无	无	反复胸闷痛1月,加重2天	主动脉夹层Debakey2型	保守	好转
976095	男	47岁	123/82	10年,规律服药,未监测	6.38	5.3	无	无	无	突发胸背部剧痛20小时	1、主动脉夹层Debakey 1型;2、高血压病	Wheat手术+主动脉弓人工血管置换+三分支支架植入术	自动出院
739310	男	47岁	145/80	10年,规律服药,未监测	6.13	5.3	无	无	无	突发胸背部疼痛伴咳嗽4天	1、急性主动脉夹层Debakey 1型;2、高血压病;3、2型糖尿病	David术+半弓置换+三分支支架植入术	治愈
986195	男	54岁	119/60	10年,规律服药,未监测	7.13	5.3	无	无	无	突发胸背痛9小时	1、主动脉夹层Debakey 1型;	David+半弓人工血管置换+三分支支架植入术	死亡
985138	男	44岁	132/60	10年,规律服药,未监测	5.45	5.3	无	无	无	突发胸背痛9小时	1、主动脉夹层Debakey 1型;2、高血压病	Darid+半弓置换	自动出院
1029845	男	65岁	115/66	10年,规律服药,未监测	5.38	5.3	无	无	无	胸降主动脉支架植入术后4月,头晕头痛3天	主动脉夹层Debakey 1型;高血压病;降主动脉支架植入术后	Carbol+主动脉弓替换+三分支支架植入术	治愈
1034878	男	35岁	136/72	10年,规律服药,未监测	7.76	5.3	无	无	无	突发胸背痛14小时	主动脉夹层Debakey 1型	Bentall术	治愈
1039874	男	41岁	146/86	10年，规律服药，为监测	6.45	5.3	无	无	无	突发胸背痛1天	主动脉夹层Debakey1型;高血压病	Bentall术	治愈
1040760	男	62岁	154/86	10年,规律服药,停药2月	7.62	5.3	无	无	无	突发胸背痛14小时	1、主动脉夹层Debakey1型;2、高血压病	Bentall术	治愈
1040867	男	45岁	99/62	10年,规律服药,控制良好	6.51	5.3	无	无	无	突发胸背痛8小时	1、主动脉夹层Debakey1型;2、高血压病	Bentall术	自动出院
1028920	男	58岁	142/90	10年,规律服药,控制良好	7.36	5.3	无	无	无	反复胸背痛3月余	1、主动脉夹层stanford A型;2、高血压病	Bentall+主动脉及半弓置换+三分支支架植入术+ECMO术	治愈
1044865	男	55岁	121/59	10年,规律服药,控制可	8.23	5.3	无	无	无	突发胸背部疼痛1天	主动脉夹层Debakey 1型	Bentall+主动脉及半弓置换+三分支支架植入术	治愈
1051050	男	54岁	156/78	10年,规律服药,控制可	5.29	5.3	无	无	无	突发胸背部疼痛7小时	1、主动脉夹层 Debakey 1型;2、高血压病	Bentall+主动脉弓置换+象鼻支架植入术+CABG	治愈
1051251	男	49岁	148/96	10年，规律服药，控制可	10.97	5.3	无	无	无	突发腰背疼痛5小时余	主动脉夹层Debakey 1型	Bentall+主动脉弓置换+三分支支架植入术	治愈
1069743	男	50岁	91/60	10年,规律服药,控制可	20.62	5.3	无	无	无	突发胸背部疼痛伴咳嗽咳痰6小时	1、主动脉夹层Debakey 1型;2、高血压病	Bentall+主动脉弓置换+三分支支架植入术	治愈
1076244	男	51岁	203/113	10年,规律服药,控制可	7.76	5.3	无	无	无	突发胸痛伴气促19小时	1、主动脉夹层 Debakey1型	Bentall+主动脉弓置换+降主动脉象鼻支架植入术+二尖瓣置换+ECMO安置术	治愈
1076247	男	63岁	150/41	10年，规律服药，控制可	5.7	5.3	无	无	无	突发胸背部疼痛伴咳嗽咳痰14小时	1、主动脉夹层 Debakey 1型;2、高血压病	Bentall+主动脉弓三分支支架植入术	好转
1076247	男	63岁	150/41	10年,规律服药,控制不详	5.7	5.3	无	无	无	突发胸背痛伴咳嗽咳痰14小时	1、主动脉夹层Debakey1型;2、高血压病	Bentall+主动脉弓人工血管置换术	自动出院
1086976	男	45岁	90/60	10年,规律服药,控制120-140	3.93	5.3	无	无	无	突发胸背痛6小时	1、主动脉夹层Debakey1型;2、高血压病	Bentall+主动脉弓人工血管置换+象鼻支架植入术	治愈
1096043	男	56岁	145/82	10年,规律服药,具体不详		5.3	无	无	无	突发胸背痛10小时	1、主动脉夹层Debakey 1型;2、高血压病	Bentall+主动脉弓半弓人工血管置换术	治愈
1099150	男	44岁	120/75	10年,规律服药,140-150		5.3	无	无	无	反复胸闷1周,气喘、咳嗽1天	主动脉夹层Stanford A型	Bentall+主动脉半弓置换术	死亡
1108300	男	38岁	170/82	10年,不规律服药,未监测		5.3	无	无	无	突发胸背痛7小时	1、主动脉夹层Debakey 1型;2、高血压病;3、主动脉瓣二叶畸形	Bentall+主动脉半弓置换+三分支支架植入术	治愈
1112881	男	42岁	152/82	10年，不规律服药，未监测		5.3	无	无	无	胸背痛10小时余	1、急性主动脉夹层 Debakey1型;2、高血压病	Bentall+主动脉半弓置换+三分支支架植入术	自行出院
1129929	男	48岁	65/48	10年,不规律服药,未监测	17.21	5.3	无	无	无	突发胸背部疼痛伴咳嗽、咳痰5小时	1、主动脉夹层Debakey 1型;2、高血压病	Bentall+主动脉半弓置换+三分支支架植入术	死亡
1133095	男	44岁	176/72	10年，不规律服药，未监测	5.28	5.3	无	无	无	突发胸腹痛6小时	1、主动脉夹层Debakey 1型;2、高血压病	Bentall+主动脉半弓置换+三分支支架植入术	治愈
1134139	男	60岁	110/62	10年，不规律服药，未监测		5.3	无	无	无	突发胸痛10小时	1、主动脉夹层Debakey 1型;2、高血压病	Bentall+主动脉半弓人工血管置换术	治愈
1136159	男	58岁	130/85	10年,安内真 5mg QD	4.62	5.3	无	无	无	主动脉支架植入术后11年，活动后胸闷、气促1月余	1、主动脉夹层Debakey 1型，2、高血压病；3、主动脉弓部支架植入术后	Bentall+主动脉半弓人工血管置换+三分支支架植入术	治愈
1139143	男	57岁	160/80	10年,240/120,规律服药,150-160	7.67	5.3	无	无	无	突发胸背痛6小时	1、主动脉夹层Debakey 1型，2、高血压病	Bentall+主动脉半弓人工血管置换+三分支支架植入术	治愈
962152	男	56岁	162/92	10年,220/140,不规律服药,未监测	5.9	5.2	无	无	无	突发胸背部剧痛15小时	1、主动脉夹层Debakey1型;2、高血压病	Bentall+主动脉半弓人工血管置换+三分支支架植入术	治愈
982489	男	27岁	121/72	10年,220/120,未规律服药及监测	10.99	5.2	无	无	无	突发胸部剧痛12小时	1、主动脉夹层Debakey1型	bentall+主动脉半弓人工血管置换+三分支支架植入术	治愈
981972	男	42岁	128/73	10年,220/110,未规律服药及监测	12.79	5.2	无	无	无	突发胸痛6小时	1、主动脉夹层Debakey1型	Bentall+全弓置换+象鼻支架植入术	治愈
991932	男	57岁	150/87	10年,220/100,未规律服药及监测	7.86	5.2	无	无	无	反复胸闷胸痛2年,加重7小时	1、主动脉夹层Debakey 1型;2、高血压病	Bentall+全弓置换	死亡
916515	男	50岁	180/72	10年,220,未规律服药及监测	8.37	5.2	无	无	无	突发胸背痛6小时	1、主动脉夹层Debakey 1型;2、高血压病	Bentall+部分主动脉弓人工血管置换+三分支支架植入术	治愈
1034179	男	39岁	144/78	10年,220,给监测及治疗	5.69	5.2	无	无	无	突发胸背痛40小时	1、主动脉夹层Debakey1型;2、高血压病	Bentall+部分主动脉弓人工血管置换+三分支支架植入术	治愈
1059658	男	36岁	150/100	10年,213/156,规律服药,120/100	10.47	5.2	无	无	无	突发胸部痛3小时	1、主动脉夹层Debakey 1型;2、肾性高血压病;3、尿毒症	Bentall+部分主动脉弓人工血管置换+三分支支架植入术	死亡
1059658	男	36岁	150/100	10年,200/120,未规律服药及监测	10.47	5.2	无	无	无	突发胸背痛3小时	1、主动脉夹层Debakey1型;2、主动脉夹层破裂;3、尿毒症	Bentall+部分主动脉弓人工血管置换+三分支支架植入术	死亡
1063934	男	43岁	220/110	10年,200/120,未规律服药,未监测	4.9	5.2	无	无	无	突发胸背痛2天	1、主动脉夹层Debakey 1型;2、高血压病	Bentall+部分主动脉弓人工血管置换+三分支支架植入术	自行出院
1078726	男	70岁	132/82	10年,200/120,规律服药,未监测	4.86	5.2	无	无	无	反复胸背痛伴咳嗽咳痰2天	1、主动脉夹层Debakey 1型;	Bentall+部分主动脉弓人工血管置换+三分支支架植入术	治愈
1087365	男	79岁	117/73	10年,200/120,规律服药,控制不详		5.2	无	无	无	突发胸背痛伴咳嗽咳痰12小时	主动脉夹层Debakey1型;主动脉壁间血肿	Bentall+部分主动脉弓人工血管置换+三分支支架植入术	好转
1089466	男	55岁	170/70	10年,200/110未规律服药,未监测		5.2	无	无	无	胸背痛10天	主动脉夹层Debakey 1型,高血压病	Bentall+部分主动脉弓人工血管置换+三分支支架植入术	治愈
1092545	男	39岁	148/71	10年,200/110,规律服药,未监测		5.2	无	无	无	突发胸背痛9小时	1、主动脉夹层Debakey 1型;2、高血压病	Bentall+部分主动脉弓人工血管置换+三分支支架植入术	治愈
1092786	男	59岁	110/62	10年,200/110,规律服药,未监测		5.2	无	无	无	突发胸背痛4小时	1、主动脉夹层Debakey 1型;2、高血压病	Bentall+部分主动脉弓人工血管置换+CABG	自动出院
1094051	男	69岁	158/64	10年,200/110,规律服药,未监测		5.2	无	无	无	突发胸背痛8小时	1、主动脉夹层Debakey 1型;2、高血压病	Bentall+半弓置换+三分支支架植入术+剖腹产手术	治愈
1101866	男	53岁	135/78	10年,200/110,规律服药,未监测		5.2	无	无	无	突发胸背部疼痛9小时	1、主动脉夹层Debakey1型	Bentall+半弓置换+三分支支架植入术	自动出院
1101866	男	62岁	135/78	10年,200/100,规律服药,未监测		5.2	无	无	无	升主动脉成形术后27天	1、主动脉夹层Debakey1型;2、升主动脉成形术后	Bentall+半弓置换+三分支支架植入术	自动出院
1117674	男	64岁	118/68	10年,200/100,不规律服药及监测		5.2	无	无	无	突发胸背部剧烈疼痛8小时	1、主动脉夹层 Debakey 1型;2、高血压病	Bentall+半弓置换+三分支支架植入术	治愈
1136269	男	53岁	176/94	10年,190-200,规律服药,未监测	10.26	5.2	无	无	无	突发胸痛8小时	1、主动脉夹层Debakey 1型，2、高血压病	Bentall+半弓置换+三分支支架植入术	治愈
1138883	男	45岁	180/110	10年,190/110	5.64	5.2	无	无	无	突发胸痛1天	1、主动脉夹层Debakey 1型，2、高血压病	Bentall+半弓置换+三分支支架植入术	治愈
1139090	男	77岁	175/88	10年,190/105,规律服药,未监测		5.2	无	无	无	突发胸背痛伴双下肢麻木6小时	1、主动脉夹层Debakey 1型，2、高血压病	Bentall+半弓置换+三分支支架植入术	自动出院
1086413	男	66岁	85/55	10年,190/100,未规律服药,未监测	6.13	5.2	无	无	无	突发胸痛6小时	1、主动脉夹层Debakey2型;2、高血压病	Bentall+半弓置换+三分支支架植入术	治愈
991094	男	59岁	102/65	10年,190,规律口服,未监测	7.98	5.1	无	无	无	突发晕厥伴意识障碍8小时	1、主动脉夹层Debakey1型;2、高血压病;3、脑梗死	Bentall+半弓置换+三分支支架植入术	自动出院
1021322	男	40岁	172/58	10年,190,规律服药,控制不详	5.59	5.1	无	无	无	突发胸背痛15小时	1、主动脉夹层Debakey 1型;2、高血压病	Bentall+半弓置换+三分支支架植入术	治愈
1022818	男	55岁	170/102	10年,180-190,未服药及监测	6.55	5.1	无	无	无	突发胸背痛17小时	1、主动脉夹层Debakey 1型;2、高血压病	Bentall+半弓置换+三分支支架植入术	治愈
1022808	男	50岁	110/84	10年,180/90,规律服药,140-150		5.1	无	无	无	突发胸背痛15小时	1、主动脉夹层Debakey 1型;2、高血压病	Bentall+半弓置换+三分支支架植入术	死亡
1032069	男	46岁	106/66	10年,180/120,规律服药,自诉控制可	13.95	5.1	无	无	无	突发胸背痛8小时	主动脉夹层Debakey 1型	Bentall+半弓置换+三分支支架植入术	治愈
1031988	男	57岁	120/56	10年,180/120,不规律服药及监测	5.9	5.1	无	无	无	突发胸背痛1周	1、主动脉夹层Debakey 1型;2、高血压病	Bentall+半弓置换+三分支支架植入+破腹产	治愈
1030019	男	50岁	110/68	10年,180/120,不规律服药及监测	6.98	5.1	无	无	无	突发胸背痛1天	1、主动脉夹层Debakey 1型;2、高血压病	Bentall+半弓置换+三分支支架植入+二尖瓣置换术	死亡
1047178	男	55岁	161/70	10年,180/110,规律服药,未监测	8.72	5.1	无	无	无	突发胸背部疼痛1天	1、急性主动脉夹层Debakey 1型;2、高血压病	Bentall+半弓人造血管置换术+三分支支架植入术	自动离院
1047178	男	55岁	161/70	10年,180/100,未规律服药及监测	8.72	5.1	无	无	无	突发胸背部疼痛1天	1、主动脉夹层Debakey 1型;2、高血压病	Bentall+半弓人工也管置换术	自动出院
1049770	男	59岁	127/76	10年,180/100,未规律服药及监测	6.38	5.1	无	无	无	突发腰背痛20小时余	1、主动脉夹层 Debakey 1型;2、高血压病	Bentall+半弓人工也管置换+三分支支架植入术	自动离院
1051783	男	36岁	92/58	10年,180/100,未规律服药及监测	7.66	5.1	无	无	无	突发胸背部疼痛3天	1、急性主动脉夹层Debakey 1型;2、妊娠状态	Bentall+半弓人工也管置换+三分支支架植入术	治愈
1075982	男	62岁	111/58	10年,180/100,未规律服药及监测	4.63	5.1	无	无	无	突发胸背部疼痛伴咳嗽咳痰7天	1、主动脉夹层 Debakey1型	Bentall+半弓人工血管置换术+三分支支架植入术	治愈
1092432	男	44岁	140/100	10年，180/100，规律服药，控制可		5.1	无	无	无	突发胸痛3天	1、主动脉夹层Debakey 1型;2、高血压病	Bentall+半弓人工血管置换术	治愈
1100575	男	29岁	188/72	10年,180,规律服药,控制不良		5.1	无	无	无	突发胸腹痛4小时	1、主动脉夹层 Debakey 1型;2、高血压病	Bentall+半弓人工血管置换术	治愈
712943	男	54岁	131/38	10年,170-190,未服药治疗及未监测	4.51	5.1	2型8年,服药控制可	无	无	突发腹部撕裂样疼痛1天	1、主动脉夹层B型;2A型术后;3、高血压病;4、2型糖尿病	Bentall+半弓人工血管置换+三分支支架植入术+CABG
1120925	男	45岁	152/78	10年,170/规律服药,控制可		5.1	无	无	无	突发胸腹痛1天	1、主动脉夹层Debakey 1型;2、高血压病	Bentall+半弓人工血管置换+三分支支架植入术	治愈
1122003	男	51岁	160/90	10年,170/120,规律服药,未监测		5.1	无	无	无	突发胸背部疼痛伴咳嗽、咳痰6小时	1、主动脉夹层Debakey 1型;2、高血压病	Bentall+半弓人工血管置换+三分支支架植入术	治愈
1133980	男	76岁	97/46	10年,170/110,未规律服药及监测		5.1	无	无	无	突发腹痛11小时	1、主动脉夹层Debakey 1型;2、高血压病	Bentall+半弓人工血管置换+三分支支架植入术	治愈
1070435	男	62岁	155/75	10年,170/110,未规律服药及监测	7.77	5	无	无	无	突发胸背痛伴咳嗽咳痰8小时	1、主动脉夹层Debakey 1型;2、高血压病	Bentall+半弓人工血管置换+三分支支架植入术	治愈
1092355	男	43岁	122/75	10年,170/100,规律服药,未监测	10.14	5	无	无	无	突发胸背痛5小时	1、主动脉夹层A型;2、高血压病	Bentall+半弓人工血管置换+三分支支架植入术	死亡
1095378	男	39岁	235/167	10年,170/100,不规律服药,未监测		5	无	无	无	突发胸背痛9小时	主动脉夹层Stanford A型	Bentall+半弓人工血管置换+三分支支架植入术	治愈
1125810	男	53岁	180/120	10年，170，未规律服药及监测	9.53	5	无	无	无	突发胸背痛14小时	1、主动脉夹层Debakey 1型;2、高血压病	Bentall+半弓人工血管置换+三分支支架植入术	治愈
1136608	男	43岁	166/75	10年,160/95	6.01	5	无	无	无	胸痛5小时	1、主动脉夹层Debakey 1型，2、高血压病	Bentall+半弓人工血管置换+三分支支架植入术	治愈
991642	男	54岁	145/75	10年,160/90,规律服药,未监测	6.08	4.9	无	无	无	突发胸背痛11小时	1、主动脉夹层Debakey1型;2、高血压病	Bentall+CABG	死亡
1129960	男	31岁	135/67	10年，160/90，规律服药，控制不详	6.71	4.9	无	无	无	胸背痛1天	1、急性主动脉夹层 Debakey 1型;	Bentall、半弓人工血管置换+三分支支架植入术	治愈
1040931	男	69岁	110/62	10年,160/110,不规律服药,控制不详	7.99	4.8	无	无	无	突发晕厥9小时	1、主动脉夹层Debakey 1型;2、高血压病;3、	bentall	自动出院
1047723	男	33岁	165/89	10年,160/100,未规律服药及监测	5.76	4.8	无	无	无	突发胸背部疼痛7小时	1、急性主动脉夹层Debakey 1型;2、高血压病	Bentall	治愈
1053010	男	45岁	128/72	10年,160/100,未服药治疗	7.77	4.8	无	无	无	胸背痛8天	急性主动脉夹层Debakey 1型	bentall	治愈
1054014	男	56岁	110/67	10年,160,规律服药,停药1年半,未监测	6.27	4.8	无	无	无	突发腰背痛2天	1、主动脉夹层 Debakey 1型	Bentall	治愈
1092787	男	43岁	184/80	10年,150-160/100-110,未规律治疗及监测		4.8	无	无	无u	突发胸背痛10小时	1、主动脉夹层Debakey 1型	Bentall	治愈
1104424	男	35岁	144/47	10年,150-160,未规律服药及监测		4.8	无	无	已戒	突发胸背部疼痛6小时	1、主动脉夹层Debakey1型;2、高血压病
1130987	男	33岁	130/59	10年,150/95,规律降压,未监测	8.5	4.8	无	无	饮酒量不详	突发胸腹痛14小时	1、主动脉夹层 Debakey 1型；2、主动脉夹层支架植入术后		自动出院
1035224	男	26岁	170/98	10年，145/90，未治疗	8.44	4.7	无	无	有,良不详	突发胸背痛40小时	1、主动脉夹层Debakey1型;2、高血压病;3、肾移植术后		自动出院
1037543	男	47岁	166/75	10年,145/100,规律服药,控制130-140	6.3	4.7	无	无	长期(量不详)	突发胸背部疼痛伴咳嗽咳痰2天	1、主动脉夹层Debakey1型;2、高血压病		治愈
984367	男	42岁	172/100	10年,140-150,未服药及监测	6.74	4.7	无	无i	长期(量不详)	发现主动脉夹层1天	1、主动脉夹层Debakey2型;2、高血压病;3、尿毒症		治愈
993341	男	54岁	184/77	10年,140-150,未服药,未监测	4.79	4.6	无	无i	长期(量不详)	突发胸背痛15天	1、主动脉夹层Debakey 1型;2、高血压病;3、慢性肾功能不全5期		治愈
1029546	男	47岁	188/98	10年,140-150,规律服药,控制可	6.65	4.4	无	无u	长期(量不详)	突发胸背痛18小时	1、主动脉夹层Debakey 1型;2、高血压病		治愈
957898	男	44岁	205/122		8.91	4	无	吸烟,量不详	长期(量不详)	突发胸背部疼痛8小时	1、主动脉夹层Debakey1型;2、高血压病		好转
	HbA1C	人数		性别	人数		高血压病史	人数
	5.7>HbA1C	230		男	422		有	389
	6.5≥HbA1c≥5.7	274		女	130		无	163
	HbA1C>6.5	48

## Sheet: figure1DE
GluT1mRNA			GluT1蛋白
NA	AD		NA	AD
1.05	0.58		1.58222	1.349
0.99	0.57		1.485	1.185
0.96	0.63		1.41795	1.166
1.07	0.58		1.37902	1.098
1.11	0.65		1.212	0.995
0.97	0.57		1.203	0.93054
1.02	0.64		1.176	0.906
0.91	0.56		1.1469	0.9
0.93	0.57		1.101	0.89728
1	0.59		1.07	0.896
			1.023	0.788
			0.995	0.67464
			0.912	0.66875
			0.877	0.55354
			0.86624	0.544

## Sheet: figure2
day1
FBG			SIC				HOMA-IR
Ctrl	IR		Ctrl	IR			Ctrl	IR
5.1	3.2		97	83			21.99	11.8
5.2	4.2		64	104			14.79	19.41
3.4	3.4		71	91			10.73	13.75
3.4	4.1		86	115			13	20.96
4.9	5.1		156	127			33.97	28.79
7.9	3.3		125	96			19.6	14.08
4.9	4.9		107	90			23.3	19.6
	5.4			100				24
	6			113				30.13
	5.4			83				19.92
	4.8			73				15.57
	5.8			116				29.9
	5			121				26.89
	6.1			111				30.09
day29
FBG			SIC				HOMA-IR
Ctrl	IR		Ctrl	IR			Ctrl	IR
3.7	9		56	80			9.209	32
5	7.2		52	100			11.56	32
5.2	9.2		54	100			12.48	40.89
5	9.3		95	143			21.11	59.11
5.4	8.7		67.4	114			27.6	44.08
7.4	9.9		80	108			26.31	47.52

## Sheet: figure3
GluT1			GluT4
Ctrl	IR		Ctrl	IR
1.061	0.965		1.027	0.769
0.957	0.846		0.892	0.694
1.203	0.998		1.388	0.872
1.09	0.898		1.011	0.852
1.275	0.954		1.368	0.872
1.082	0.978		0.872	0.769
			1.021	0.852
			1.017	0.694

## Sheet: Figure4
时间	Ctrl	IR
16	1		1:表示夹层发生
23	1		0：表示无夹层发生
29	0
29	0
29	0
29	0
29	0
29	0
29	0
29	0
29	0
29	0
29	0
29	0
16		1
19		1
19		1
22		1
22		1
24		1
25		1
27		1
28		1
28		1
28		1
29		1
29		1
29		0

## Sheet: Figure 5
MMP9			MMP2			SMA			OPN			SM22
Ctrl	IR		Ctrl	IR		Ctrl	IR		Ctrl	IR		Ctrl	IR
0.645287	0.98937		0.58157	0.880296		1.03177	0.396458		0.52206	1.15545		0.536	0.288
0.608438	0.62701		0.55092	0.724997		1.24279	0.81226		0.91575	1.11819		1.022	0.702
0.521058	1.2587		0.49067	0.98015		1.00962	0.98755		1.32678	1.3934		0.826	0.794
0.86686	0.89975		0.35478	1.24318		1.10724	0.899493		0.3399	1.17359		0.947	0.748
0.61127	1.09397		0.67515	1.75683		1.08611	0.749107		0.29727	0.98722		1.345	1.011
0.98582	1.21819		0.72249	3.23199		0.996899	0.966974		0.7704	0.82801		1.197	0.822
0.92389	2.33613					0.917502	0.790089		0.62004	0.8994		1.003	0.707
						0.98967	0.58514					0.969999	0.937336
						0.56876	0.51154					1.351	0.604
						0.97675	0.61943					1.32	0.756158

## Sheet: Figure6A,B
24h						36h			48h
Ctrl	10-5	10-6	10-7	10-8		Ctrl	10-7		Ctrl	10-7
3.848	2.81	2.364	3.026	3.83		7.779	5.886		5.304	4.139
3.48	2.28	2.251	1.972	3.411		5.852	3.975		4.514	4.244
2.852	1.823	1.879	1.657	1.447		4.946	3.578		4.65	3.78
2.332	1.157	1.768	1.148	0.756		3.47	2.651		4.768	4
1.455	0.858	0.684	0.253	0.166		5.512	4.023		4.604	3.836
2.793	1.786	1.789	1.611	1.922

## Sheet: Figure6C,D
GluT1mRNA				GluT1 蛋白
Ctrl	IR			Ctrl	IR
0.8	0.37			1.14	0.305
1.2	0.35			0.761	0.328
1.05	0.29			1.154	0.311
0.83	0.32			1.002	0.315
0.76	0.23			1.028	0.435
1.15	0.4			1.325	0.394
1.09	0.25			0.883	0.42
1.11	0.46			1.316	0.431
1.15	0.4			1.136	0.656
1	0.33			1.322	0.392

## Sheet: figure7ABCD
SM22mRNA			OPNmRNA			SM22蛋白			OPN蛋白
Ctrl	IR		Ctrl	IR		Ctrl	IR		Ctrl	IR
0.99	0.54		1.13	2.95		0.977	0.486		0.667	1.086
1.03	0.5		0.86	3.04		1.164	0.448		0.699	1.251
0.97	0.42		1.03	0.99		1.028	0.504		1.063	1.089
1.04	0.47		1.13	2.07		0.541	0.471		0.995	1.295
0.94	0.34		1.12	1.72		1.415	0.477		0.819	1.215
0.99	0.57		0.86	1.33		0.697	0.238		0.747	0.632
0.94	0.36		0.86	5.21
1.03	0.67		1.03	2.35
1.07	0.59		1.04	2.2
1	0.48		1	1.29
